# Supplementary material for: A Multi-Omics Characterization of the Natural Product Potential of Tropical Filamentous Marine Cyanobacteria
Source: Mar Drugs. 2021 Jan 6;19(1):20. doi: 10.3390/md19010020 (PMC7825088; doi:10.3390/md19010020)
Supplement: Supplementary file 1 [file marinedrugs-19-00020-s001.zip]

Archive with 3 entries (2 files):
- marinedrugs-1036488 SI/
- marinedrugs-1036488 SI/Dataset_S1-TFL201116.xlsx
- marinedrugs-1036488 SI/Figure S1-S4.pdf
