# Supplementary material for: A Multi-Omics Characterization of the Natural Product Potential of Tropical Filamentous Marine Cyanobacteria
Source: Mar Drugs. 2021 Jan 6;19(1):20. doi: 10.3390/md19010020 (PMC7825088; doi:10.3390/md19010020)
Supplement: Supplementary file 1 [file marinedrugs-19-00020-s001.zip › marinedrugs-1036488 SI/Dataset_S1-TFL201116.xlsx]

## Sheet: Sheet1
	Collection Code	Genome ID	Completeness	# of Scaffolds	GC Content	size (Mb)	# of Frag. BGCs	# of Complete BGCs	# of Total BGCs	Taxonomic ID	Collection Site	NCBI Accession	Crude LCMS File	GNPS Group
1	ISB3NOV948BCUL	SIOISBB	100	3	52.1	8.1	0	11	11	Leptolyngbya	Indonesia	JAAHII01	ISB03NOV94_8_C_GA6_01_37726.mzXML	G1
2	ASI16JUL142CUL	SIOASIH	98.91	25	46.33	9.7	5	41	46	Moorena	American Samoa, USA	JAAHIH01	ASI16JUL14_2_C_GA3_01_37723.mzXML	G2
3	NAC09DEC082ENV	SIO1I7	99.73	110	37.02	9.2	5	12	17	Okeania	Curaçao, Netherland Anthilles	JAAHGF01	-
4	SPB31JAN131ENV	SIO3A2	98.91	132	43.36	8.2	23	8	31	Moorena	Saipan, USA	JAAHHC01	-
5	NAC18DEC082ENV	SIO3A5	98.91	164	43.28	8.1	17	11	28	Moorena	Curaçao, Netherland Anthilles	JAAHHD01	-
6	ASI16JUL149ENV	SIO1A7	99.64	183	47.07	8.9	6	8	14	Oscillatoria	American Samoa, USA	JAAHFN01	-
7	PAB18MAY117ENV	SIO2C2	100	184	37.44	8.7	8	6	14	Okeania	Boco del Toro, Panama	JAAHGM01	-
8	PAB05APR064ENV	SIO1H4	99.46	192	36.77	8.1	11	3	14	Okeania	Boco del Toro, Panama	JAAHGB01	A1765_015E11_RE11_01_13970.mzXML	G3
9	PRL23MAR111ENV	SIO1F9	99.73	198	36.79	8.1	5	6	11	Okeania	Puerto Rico, USA	JAAHFW01	Only fraction D and H	G3
10	PRM25MAR112ENV	SIO1G6	98.91	205	43.27	8.1	20	12	32	Moorena	Puerto Rico, USA	JAAHFZ01	2035 cr_GD1_01_37757.mzXML	G2
11	ASY22JUL141ENV	SIO1C2	99.09	246	43.14	8.5	16	11	27	Symploca	American Samoa, USA	JAAHFP01	-
12	PAB17MAY117ENV	SIO2B3	99.86	250	36.91	9.8	14	2	16	Okeania	Boco del Toro, Panama	JAAHGH01	-
13	PAB07APR054ENV	SIO1H5	99.59	263	39.72	8.3	13	3	16	Okeania	Boco del Toro, Panama	JAAHGC01	-
14	PAB03APR065ENV	SIO1H2	99.73	279	37.4	8.2	11	2	13	Okeania	Boco del Toro, Panama	JAAHGA01	-
15	PAP14JUN083ENV	SIO3C6	100	290	44.97	7.3	6	11	17	Symploca	Portobelo, Panama	JAAHHJ01	A1837_020A11_GA11_01_14445.mzXML	G4
16	PAC17FEB109ENV	SIO2C9	99.46	318	38.4	11	14	8	22	Okeania	Coiba, Panama	JAAHGO01	1952_028A5_GA5_01_15275.mzXML	G3
17	PAL11AUG091ENV	SIO2F5	100	334	36.7	8.2	18	1	19	Okeania	Palmyra Atoll, USA	JAAHGU01	1942_027D9_RD9_01_15211.mzXML	G3
18	PAL01AUG091ENV	SIO2G4	100	339	36.72	8.2	16	3	19	Okeania	Palmyra Atoll, USA	JAAHGW01	-
19	PNG21MAY053ENV	SIO2E9	99.37	384	43.5	7.6	16	5	21	Symploca	Hoia Bay, Papua New Guinea	JAAHGS01	1716_012E3_GE3_01_13654.mzXML	G4
20	PLP20MAR122ENV	SIO3E8	98.91	387	43.82	8.3	23	7	30	Moorena	Las Perlas, Panama	JAAHHM01	2103 cr_GE7_01_37775.mzXML	G2
21	PNG22APR061CUL	SIO3F7	98.91	399	43.74	8.3	22	7	29	Moorena	Hoia Bay, Papua New Guinea	JAAHHP01	-
22	ASG15JUL146CUL	SIO3F2	99.09	454	49.4	7.1	10	0	10	Spirulina	American Samoa, USA	JAAHHN01	-
23	PAB17MAY115ENV	SIO2C1	99.18	471	42.58	8	25	4	29	Symploca	Boco del Toro, Panama	JAAHGL01	2080 cr_GE2_01_37770.mzXML	G4
24	ASX22JUL142CUL	SIO1E4_02	99.46	12	51.4	8.2	3	17	20	Leptolyngbya	American Samoa, USA	JAAHFU01	-
		AVERAGE:	99.4521	242.583	42.1596	8.425	12.7917	8.29167	21.0833
	Notes:
	"Frag." stands for "fragmentated".
	"#" stands for "the number".
	"ID" stands for "identifier"
	Please use "Crude LCMS File" to connect this sheet with the compounds in sheet number two.
	"Completeness" calculate via the tool CheckM

## Sheet: Sheet2
SUID	SpectrumID	Compound_Name	parent mass	DefaultGroups	Genus	Adduct	UniqueFileSources	CF_class	CF_class_score	CF_componentindex	CF_Dparent	CF_Dparent_score	CF_kingdom	CF_kingdom_score	CF_MFramework	CF_MFramework_score	CF_NrNodes	CF_subclass	CF_subclass_score	CF_superclass	CF_superclass_score	charge	cluster index	componentindex	Compound_Source	Data_Collector	G1	G2	G3	G4	G5	G6	GNPSLibraryURL	GNPSLinkout_Cluster	GNPSLinkout_Network	INCHI	Instrument	Ion_Source	IonMode	Library_Class	MassDiff	MQScore	MZErrorPPM	name	number of spectra	PI	precursor mass	RTConsensus	RTMean
1325	CCMSLIB00005465783	"""(R)-4-((1R,3S,5S,7R,8S,9S,10S,12S,13R,14S,17R)-1,3,7,12-tetrahydroxy-10,13-dimethylhexadecahydro-1H-cyclopenta[a]phenanthren-17-yl)pentanoic acid"""	872.077	G4	Symploca	2M+Na	1716_012E3_GE3_01_13654.mzXML	no matches	0	S878	no matches	0	no matches	0	no matches	0	1	no matches	0	no matches	0	0	14732	-1	crude	Emily Gentry	0	0	0	2	0	0	http://gnps.ucsd.edu/ProteoSAFe/gnpslibraryspectrum.jsp?SpectrumID=CCMSLIB00005465783	https://gnps.ucsd.edu//ProteoSAFe/result.jsp?task=9c4f6a15087743f7a97907c3229c4711&view=cluster_details&protein=14732&show=true	https://gnps.ucsd.edu/ProteoSAFe/result.jsp?view=network_displayer&componentindex=-1&task=9c4f6a15087743f7a97907c3229c4711&show=true	"""InChI=1S/C24H40O6/c1-12(4-7-21(29)30)15-5-6-16-22-17(11-20(28)24(15,16)3)23(2)13(9-18(22)26)8-14(25)10-19(23)27/h12-20,22,25-28H,4-11H2,1-3H3,(H,29,30)/t12-,13+,14+,15-,16+,17+,18-,19-,20+,22+,23+,24-/m1/s1"""	qTof	ESI	Positive	1	0.52301	0.731549	600.089	14732	2	Dorrestein	872.077	0	322.607
1169	CCMSLIB00005464833c	"""(R)-4-((3R,5S,8R,9S,10S,12R,13R,14S,17R)-3,12-dihydroxy-10,13-dimethylhexadecahydro-1H-cyclopenta[a]phenanthren-17-yl)pentanoic acid"""	414.841	G2	Moorena	M+Na	2103 cr_GE7_01_37775.mzXML|2035 cr_GD1_01_37757.mzXML	Steroids and steroid derivatives	1	S257	Dihydroxy bile acids	1	Organic compounds	1	Aliphatic homopolycyclic compounds	1	1	Bile acids, alcohols and derivatives	1	Lipids and lipid-like molecules	1	0	6502	-1	crude	Emily Gentry	0	2	0	0	0	0	http://gnps.ucsd.edu/ProteoSAFe/gnpslibraryspectrum.jsp?SpectrumID=CCMSLIB00005464833	https://gnps.ucsd.edu//ProteoSAFe/result.jsp?task=9c4f6a15087743f7a97907c3229c4711&view=cluster_details&protein=6502&show=true	https://gnps.ucsd.edu/ProteoSAFe/result.jsp?view=network_displayer&componentindex=-1&task=9c4f6a15087743f7a97907c3229c4711&show=true	"""InChI=1S/C24H40O4/c1-14(4-9-22(27)28)18-7-8-19-17-6-5-15-12-16(25)10-11-23(15,2)20(17)13-21(26)24(18,19)3/h14-21,25-26H,4-13H2,1-3H3,(H,27,28)/t14-,15+,16-,17+,18-,19+,20+,21-,23+,24-/m1/s1"""	qTof	ESI	Positive	1	0.44101	0.703112	1061.95	6502	2	Dorrestein	414.841	0	368.357
787	CCMSLIB00000072531	"""4S, 5R-antillatoxin A"""	504.342	G4	Symploca	M+H	1716_012E3_GE3_01_13654.mzXML	no matches	0	S368	no matches	0	no matches	0	no matches	0	1	no matches	0	no matches	0	0	8789	-1	Isolated	Peng/Luzzatto/Garg	0	0	0	2	0	0	http://gnps.ucsd.edu/ProteoSAFe/gnpslibraryspectrum.jsp?SpectrumID=CCMSLIB00000072531	https://gnps.ucsd.edu//ProteoSAFe/result.jsp?task=9c4f6a15087743f7a97907c3229c4711&view=cluster_details&protein=8789&show=true	https://gnps.ucsd.edu/ProteoSAFe/result.jsp?view=network_displayer&componentindex=-1&task=9c4f6a15087743f7a97907c3229c4711&show=true	N/A	qToF	LC-ESI	Positive	2	502.651	0.798631	678.592	8789	2	Dorrestein/Gerwick	504.342	0	329.935
1289	CCMSLIB00005465448	"""methyl (4R)-4-((3R,5S,7R,9S,10S,13R,17R)-7-acetoxy-3-hydroxy-10,13-dimethyl-12-oxohexadecahydro-1H-cyclopenta[a]phenanthren-17-yl)pentanoate"""	484.326	G4	Symploca	M+Na	1716_012E3_GE3_01_13654.mzXML	Prenol lipids	0.315972	15	Coumarins and derivatives	0.0833333	Organic compounds	0.833333	Aromatic heteropolycyclic compounds	0.229167	12	Diterpenoids	0.147222	Lipids and lipid-like molecules	0.450694	0	8317	15	crude	Emily Gentry	0	0	0	2	0	0	http://gnps.ucsd.edu/ProteoSAFe/gnpslibraryspectrum.jsp?SpectrumID=CCMSLIB00005465448	https://gnps.ucsd.edu//ProteoSAFe/result.jsp?task=9c4f6a15087743f7a97907c3229c4711&view=cluster_details&protein=8317&show=true	https://gnps.ucsd.edu/ProteoSAFe/result.jsp?view=network_displayer&componentindex=15&task=9c4f6a15087743f7a97907c3229c4711&show=true	"""InChI=1S/C27H42O6/c1-15(6-9-24(31)32-5)19-7-8-20-25-21(14-23(30)27(19,20)4)26(3)11-10-18(29)12-17(26)13-22(25)33-16(2)28/h15,17-22,25,29H,6-14H2,1-5H3/t15-,17+,18-,19-,20+,21+,22?,25+,26+,27-/m1/s1"""	qTof	ESI	Positive	1	0.960999	0.709022	1980.27	8317	2	Dorrestein	484.326	0	488.596
710	CCMSLIB00005465182	"""N-((4R)-4-((3R,5S,9S,10S,13R,14S,17R)-3-hydroxy-10,13-dimethylhexadecahydro-1H-cyclopenta[a]phenanthren-17-yl)pentanoyl)-N-methylglycine"""	915.739	G2	Moorena	2M+Na	2103 cr_GE7_01_37775.mzXML|2035 cr_GD1_01_37757.mzXML	no matches	0	S924	no matches	0	no matches	0	no matches	0	1	no matches	0	no matches	0	0	15143	-1	crude	Emily Gentry	0	2	0	0	0	0	http://gnps.ucsd.edu/ProteoSAFe/gnpslibraryspectrum.jsp?SpectrumID=CCMSLIB00005465182	https://gnps.ucsd.edu//ProteoSAFe/result.jsp?task=9c4f6a15087743f7a97907c3229c4711&view=cluster_details&protein=15143&show=true	https://gnps.ucsd.edu/ProteoSAFe/result.jsp?view=network_displayer&componentindex=-1&task=9c4f6a15087743f7a97907c3229c4711&show=true	"""InChI=1S/C27H45NO4/c1-17(5-10-24(30)28(4)16-25(31)32)21-8-9-22-20-7-6-18-15-19(29)11-13-26(18,2)23(20)12-14-27(21,22)3/h17-23,29H,5-16H2,1-4H3,(H,31,32)/t17-,18-,19-,20+,21-,22+,23+,26+,27-/m1/s1"""	qTof	ESI	Positive	1	1.91998	0.809117	2092.26	15143	2	Dorrestein	915.739	0	626.502
218	CCMSLIB00004696284	(4S,5Z,6S)-4-(2-methoxy-2-oxoethyl)-5-[2-[(E)-3-phenylprop-2-enoyl]oxyethylidene]-6-[(2S,3R,4S,5S,6R)-3,4,5-trihydroxy-6-(hydroxymethyl)oxan-2-yl]oxy-4H-pyran-3-carboxylic acid	178.946	G3,G4	Okeania,Symploca	[M+NH4]+	1942_027D9_RD9_01_15211.mzXML|1716_012E3_GE3_01_13654.mzXML|1952_028A5_GA5_01_15275.mzXML	no matches	0	S18	no matches	0	no matches	0	no matches	0	1	no matches	0	no matches	0	0	185	-1	isolated	MoNA:VF-NPL-QEHF005221	0	0	3	5	0	0	http://gnps.ucsd.edu/ProteoSAFe/gnpslibraryspectrum.jsp?SpectrumID=CCMSLIB00004696284	https://gnps.ucsd.edu//ProteoSAFe/result.jsp?task=9c4f6a15087743f7a97907c3229c4711&view=cluster_details&protein=185&show=true	https://gnps.ucsd.edu/ProteoSAFe/result.jsp?view=network_displayer&componentindex=-1&task=9c4f6a15087743f7a97907c3229c4711&show=true	InChI=1S/C9H6O3/c10-7-3-1-6-2-4-9(11)12-8(6)5-7/h1-5,10H	ESI-QFT	N/A	positive	3	1.12	0.860713	6219.91	185	8	MoNA	178.946	0	78.923
1286	CCMSLIB00004691416	1-indanol	137.06	G3,G4	Okeania,Symploca	[M+H]+	1952_028A5_GA5_01_15275.mzXML|1716_012E3_GE3_01_13654.mzXML|A1765_015E11_RE11_01_13970.mzXML|A1837_020A11_GA11_01_14445.mzXML|1942_027D9_RD9_01_15211.mzXML	Diazines	0.166667	22	Pyrimidinecarboxylic acids	0.166667	Organic compounds	0.166667	Aromatic heteromonocyclic compounds	0.166667	6	Pyrimidines and pyrimidine derivatives	0.166667	Organoheterocyclic compounds	0.166667	0	8	22	isolated	MoNA:VF-NPL-QEHF000353	0	0	4	8	0	0	http://gnps.ucsd.edu/ProteoSAFe/gnpslibraryspectrum.jsp?SpectrumID=CCMSLIB00004691416	https://gnps.ucsd.edu//ProteoSAFe/result.jsp?task=9c4f6a15087743f7a97907c3229c4711&view=cluster_details&protein=8&show=true	https://gnps.ucsd.edu/ProteoSAFe/result.jsp?view=network_displayer&componentindex=22&task=9c4f6a15087743f7a97907c3229c4711&show=true	InChI=1S/C9H10O/c10-9-6-5-7-3-1-2-4-8(7)9/h1-4,9-10H,5-6H2	ESI-QFT	N/A	positive	3	1.98	0.854486	14657.9	8	12	MoNA	137.06	0	94.2763
63	CCMSLIB00004717952	2-[(2R,4aS,8S,8aS)-8-[2-[(4aS,7R,8aR)-7-(1-carboxyethenyl)-1-hydroxy-4a-methyl-2-oxo-6,7,8,8a-tetrahydro-5H-naphthalen-1-yl]ethyl]-4a-methyl-7-oxo-1,2,3,4,8,8a-hexahydronaphthalen-2-yl]prop-2-enoic acid	512.321	G4	Symploca	[M+H]+	1716_012E3_GE3_01_13654.mzXML	no matches	0	S387	no matches	0	no matches	0	no matches	0	1	no matches	0	no matches	0	0	9008	-1	isolated	MoNA:VF-NPL-QTOF000423	0	0	0	2	0	0	http://gnps.ucsd.edu/ProteoSAFe/gnpslibraryspectrum.jsp?SpectrumID=CCMSLIB00004717952	https://gnps.ucsd.edu//ProteoSAFe/result.jsp?task=9c4f6a15087743f7a97907c3229c4711&view=cluster_details&protein=9008&show=true	https://gnps.ucsd.edu/ProteoSAFe/result.jsp?view=network_displayer&componentindex=-1&task=9c4f6a15087743f7a97907c3229c4711&show=true	InChI=1S/C30H38O7/c1-17(26(33)34)19-5-10-28(3)12-8-23(31)21(22(28)15-19)7-14-30(37)24-16-20(18(2)27(35)36)6-11-29(24,4)13-9-25(30)32/h8-9,12-13,19-22,24,37H,1-2,5-7,10-11,14-16H2,3-4H3,(H,33,34)(H,35,36)/t19-,20-,21+,22+,24-,28+,29+,30?/m1/s1	ESI-QTOF	N/A	positive	3	1.05197	0.734676	2057.57	9008	2	MoNA	512.321	0	369.586
394	CCMSLIB00004713996	3-hydroxy-6-[[(E)-3-hydroxy-2,4-dimethylhept-4-enoyl]amino]-2,4-dimethyl-5-oxohexanoic acid	365.267	G3,G4	Okeania,Symploca	[M+Na]+	1942_027D9_RD9_01_15211.mzXML|1716_012E3_GE3_01_13654.mzXML	Hydroxy acids and derivatives	0.613095	37	Medium-chain fatty acids	0.265079	Organic compounds	1	Aliphatic acyclic compounds	0.556746	5	Medium-chain hydroxy acids and derivatives	0.318651	Lipids and lipid-like molecules	0.794048	0	5098	37	isolated	MoNA:VF-NPL-QEHF022933	0	0	2	2	0	0	http://gnps.ucsd.edu/ProteoSAFe/gnpslibraryspectrum.jsp?SpectrumID=CCMSLIB00004713996	https://gnps.ucsd.edu//ProteoSAFe/result.jsp?task=9c4f6a15087743f7a97907c3229c4711&view=cluster_details&protein=5098&show=true	https://gnps.ucsd.edu/ProteoSAFe/result.jsp?view=network_displayer&componentindex=37&task=9c4f6a15087743f7a97907c3229c4711&show=true	InChI=1S/C17H29NO6/c1-6-7-9(2)14(20)11(4)16(22)18-8-13(19)10(3)15(21)12(5)17(23)24/h7,10-12,14-15,20-21H,6,8H2,1-5H3,(H,18,22)(H,23,24)/b9-7+	ESI-QFT	N/A	positive	3	0.921997	0.730169	2517.82	5098	4	MoNA	365.267	0	508.039
623	CCMSLIB00000577678	apramide_A_13018_dereplictor_pv_9.45564e-17	977.585	G2	Moorena	M+H	ASI16JUL14_2_C_GA3_01_37723.mzXML	Peptidomimetics	1	S997	Hybrid peptides	1	Organic compounds	1	Aromatic heteromonocyclic compounds	1	1	Hybrid peptides	1	Organic acids and derivatives	1	0	15731	-1	N/A	N/A	0	2	0	0	0	0	http://gnps.ucsd.edu/ProteoSAFe/gnpslibraryspectrum.jsp?SpectrumID=CCMSLIB00000577678	https://gnps.ucsd.edu//ProteoSAFe/result.jsp?task=9c4f6a15087743f7a97907c3229c4711&view=cluster_details&protein=15731&show=true	https://gnps.ucsd.edu/ProteoSAFe/result.jsp?view=network_displayer&componentindex=-1&task=9c4f6a15087743f7a97907c3229c4711&show=true	N/A	N/A	N/A	N/A	3	0.00500488	0.804188	5.11961	15731	2	Pevzner	977.585	0	365.214
1083	CCMSLIB00000070253	Barbamide Cl35	463.058	G1,G2	Leptolyngbya,Moorena	M+H	ASI16JUL14_2_C_GA3_01_37723.mzXML|ISB03NOV94_8_C_GA6_01_37726.mzXML	no matches	0	S314	no matches	0	no matches	0	no matches	0	1	no matches	0	no matches	0	0	7851	-1	Isolated	Luzzatto/Garg	2	2	0	0	0	0	http://gnps.ucsd.edu/ProteoSAFe/gnpslibraryspectrum.jsp?SpectrumID=CCMSLIB00000070253	https://gnps.ucsd.edu//ProteoSAFe/result.jsp?task=9c4f6a15087743f7a97907c3229c4711&view=cluster_details&protein=7851&show=true	https://gnps.ucsd.edu/ProteoSAFe/result.jsp?view=network_displayer&componentindex=-1&task=9c4f6a15087743f7a97907c3229c4711&show=true	N/A	qToF	LC-ESI	Positive	2	1.99002	0.856302	4316.11	7851	4	Dorrestein/Gerwick	463.058	0	367.578
1057	CCMSLIB00000577585	carriebowmide_20013_dereplictor_pv_2.0869e-23	441.307	G2	Moorena	M+2H	2035 cr_GD1_01_37757.mzXML	Peptidomimetics	1	S292	Cyclic depsipeptides	1	Organic compounds	1	Aromatic heteromonocyclic compounds	1	1	Depsipeptides	1	Organic acids and derivatives	1	0	7235	-1	N/A	N/A	0	3	0	0	0	0	http://gnps.ucsd.edu/ProteoSAFe/gnpslibraryspectrum.jsp?SpectrumID=CCMSLIB00000577585	https://gnps.ucsd.edu//ProteoSAFe/result.jsp?task=9c4f6a15087743f7a97907c3229c4711&view=cluster_details&protein=7235&show=true	https://gnps.ucsd.edu/ProteoSAFe/result.jsp?view=network_displayer&componentindex=-1&task=9c4f6a15087743f7a97907c3229c4711&show=true	N/A	N/A	N/A	N/A	3	440.178	0.740714	138.255	7235	3	Pevzner	441.307	0	308.031
1410	CCMSLIB00000223895	Ceramide (18:1/16:0)	538.47	G2	Moorena	M+H	2035 cr_GD1_01_37757.mzXML	no matches	0	S423	no matches	0	no matches	0	no matches	0	1	no matches	0	no matches	0	0	9560	-1	Other	Quinn	0	3	0	0	0	0	http://gnps.ucsd.edu/ProteoSAFe/gnpslibraryspectrum.jsp?SpectrumID=CCMSLIB00000223895	https://gnps.ucsd.edu//ProteoSAFe/result.jsp?task=9c4f6a15087743f7a97907c3229c4711&view=cluster_details&protein=9560&show=true	https://gnps.ucsd.edu/ProteoSAFe/result.jsp?view=network_displayer&componentindex=-1&task=9c4f6a15087743f7a97907c3229c4711&show=true		qTof	LC-ESI	Positive	3	0.0500488	0.800672	92.9377	9560	3	Rohwer	538.47	0	678.327
699	CCMSLIB00003109674	DG(16:0/18:2/0:0); [M+NH4]+ C37H72N1O5	593.512	G2	Moorena	M+NH4	2103 cr_GE7_01_37775.mzXML	Glycerophospholipids	0.297961	23	Phosphatidylethanolamines	0.120977	Organic compounds	0.655172	Aliphatic acyclic compounds	0.332444	29	Glycerophosphoethanolamines	0.169828	Lipids and lipid-like molecules	0.533525	0	10628	23	Commercial	Thomas Metz	0	3	0	0	0	0	http://gnps.ucsd.edu/ProteoSAFe/gnpslibraryspectrum.jsp?SpectrumID=CCMSLIB00003109674	https://gnps.ucsd.edu//ProteoSAFe/result.jsp?task=9c4f6a15087743f7a97907c3229c4711&view=cluster_details&protein=10628&show=true	https://gnps.ucsd.edu/ProteoSAFe/result.jsp?view=network_displayer&componentindex=23&task=9c4f6a15087743f7a97907c3229c4711&show=true	N/A	CID; Velos	LC-ESI	Positive	1	1.005	0.772321	1696.19	10628	3	Thomas Metz	593.512	0	655.949
1564	CCMSLIB00003103530	DG(16:0/18:3/0:0); [M+NH4]+ C37H70N1O5	591.497	G1,G2	Leptolyngbya,Moorena	M+NH4	2103 cr_GE7_01_37775.mzXML|ISB03NOV94_8_C_GA6_01_37726.mzXML	Glycerophospholipids	0.297961	23	Phosphatidylethanolamines	0.120977	Organic compounds	0.655172	Aliphatic acyclic compounds	0.332444	29	Glycerophosphoethanolamines	0.169828	Lipids and lipid-like molecules	0.533525	0	10591	23	Commercial	Thomas Metz	3	2	0	0	0	0	http://gnps.ucsd.edu/ProteoSAFe/gnpslibraryspectrum.jsp?SpectrumID=CCMSLIB00003103530	https://gnps.ucsd.edu//ProteoSAFe/result.jsp?task=9c4f6a15087743f7a97907c3229c4711&view=cluster_details&protein=10591&show=true	https://gnps.ucsd.edu/ProteoSAFe/result.jsp?view=network_displayer&componentindex=23&task=9c4f6a15087743f7a97907c3229c4711&show=true	N/A	CID; Velos	LC-ESI	Positive	1	1.00598	0.709219	1703.64	10591	5	Thomas Metz	591.497	0	628.951
1336	CCMSLIB00003093754	DGTSA(18:1/18:1); [M+H]+ C46H86N1O7	764.64	G2	Moorena	M+H	2103 cr_GE7_01_37775.mzXML	no matches	0	S751	no matches	0	no matches	0	no matches	0	1	no matches	0	no matches	0	0	13372	-1	Commercial	Thomas Metz	0	3	0	0	0	0	http://gnps.ucsd.edu/ProteoSAFe/gnpslibraryspectrum.jsp?SpectrumID=CCMSLIB00003093754	https://gnps.ucsd.edu//ProteoSAFe/result.jsp?task=9c4f6a15087743f7a97907c3229c4711&view=cluster_details&protein=13372&show=true	https://gnps.ucsd.edu/ProteoSAFe/result.jsp?view=network_displayer&componentindex=-1&task=9c4f6a15087743f7a97907c3229c4711&show=true	N/A	HCD; Velos	LC-ESI	Positive	1	1.00702	0.723988	1318.72	13372	3	Thomas Metz	764.64	0	676.754
78	CCMSLIB00000577706	dolastatin_D_07844_dereplictor_pv_1.37311e-15	574.349	G4	Symploca	M+H	1716_012E3_GE3_01_13654.mzXML	Peptidomimetics	1	S499	Cyclic depsipeptides	1	Organic compounds	1	Aromatic heteromonocyclic compounds	1	1	Depsipeptides	1	Organic acids and derivatives	1	0	10315	-1	N/A	N/A	0	0	0	2	0	0	http://gnps.ucsd.edu/ProteoSAFe/gnpslibraryspectrum.jsp?SpectrumID=CCMSLIB00000577706	https://gnps.ucsd.edu//ProteoSAFe/result.jsp?task=9c4f6a15087743f7a97907c3229c4711&view=cluster_details&protein=10315&show=true	https://gnps.ucsd.edu/ProteoSAFe/result.jsp?view=network_displayer&componentindex=-1&task=9c4f6a15087743f7a97907c3229c4711&show=true	N/A	N/A	N/A	N/A	3	0.00598145	0.813977	10.4142	10315	2	Pevzner	574.349	0	370.577
1442	CCMSLIB00005463844	emblide	427.247	G4	Symploca	M+Na	1716_012E3_GE3_01_13654.mzXML	Prenol lipids	0.315972	15	Coumarins and derivatives	0.0833333	Organic compounds	0.833333	Aromatic heteropolycyclic compounds	0.229167	12	Diterpenoids	0.147222	Lipids and lipid-like molecules	0.450694	0	6832	15	Isolated	M Caraballo	0	0	0	6	0	0	http://gnps.ucsd.edu/ProteoSAFe/gnpslibraryspectrum.jsp?SpectrumID=CCMSLIB00005463844	https://gnps.ucsd.edu//ProteoSAFe/result.jsp?task=9c4f6a15087743f7a97907c3229c4711&view=cluster_details&protein=6832&show=true	https://gnps.ucsd.edu/ProteoSAFe/result.jsp?view=network_displayer&componentindex=15&task=9c4f6a15087743f7a97907c3229c4711&show=true	"""InChI=1S/C23H32O6/c1-15(2)17-8-10-18-7-6-14-23(4,29-22(18)26)20(28-16(3)24)13-12-19(11-9-17)21(25)27-5/h7,9,11,15,20H,6,8,10,12-14H2,1-5H3/b17-9+,19-11-/t20?,23-/m0/s1"""	qTof	ESI	Positive	3	0.0469971	0.856706	110.012	6832	6	Maloney	427.247	0	353.85
679	CCMSLIB00004717116	Euparin	241.05	G3,G4	Okeania,Symploca	[M+Na]+	1952_028A5_GA5_01_15275.mzXML|1716_012E3_GE3_01_13654.mzXML|A1765_015E11_RE11_01_13970.mzXML|A1837_020A11_GA11_01_14445.mzXML|1942_027D9_RD9_01_15211.mzXML	Organooxygen compounds	0.0914966	12	Acetals	0.0683673	Organic compounds	0.285714	Aliphatic acyclic compounds	0.142857	21	Ethers	0.0846939	Organic oxygen compounds	0.0914966	0	1315	12	isolated	MoNA:VF-NPL-QEHF026053	0	0	11	11	0	0	http://gnps.ucsd.edu/ProteoSAFe/gnpslibraryspectrum.jsp?SpectrumID=CCMSLIB00004717116	https://gnps.ucsd.edu//ProteoSAFe/result.jsp?task=9c4f6a15087743f7a97907c3229c4711&view=cluster_details&protein=1315&show=true	https://gnps.ucsd.edu/ProteoSAFe/result.jsp?view=network_displayer&componentindex=12&task=9c4f6a15087743f7a97907c3229c4711&show=true	InChI=1S/C13H12O3/c1-7(2)12-5-9-4-10(8(3)14)11(15)6-13(9)16-12/h4-6,15H,1H2,2-3H3	ESI-QFT	N/A	positive	3	1.98201	0.70589	8290.57	1315	22	MoNA	241.05	0	130.571
162	CCMSLIB00001059060	Glycocholic acid	466.291	G3,G4	Okeania,Symploca	M+H	1952_028A5_GA5_01_15275.mzXML|1716_012E3_GE3_01_13654.mzXML|A1765_015E11_RE11_01_13970.mzXML|A1837_020A11_GA11_01_14445.mzXML|1942_027D9_RD9_01_15211.mzXML	no matches	0	S317	no matches	0	no matches	0	no matches	0	1	no matches	0	no matches	0	0	7912	-1	Commercial	Amina Bouslimani	0	0	9	7	0	0	http://gnps.ucsd.edu/ProteoSAFe/gnpslibraryspectrum.jsp?SpectrumID=CCMSLIB00001059060	https://gnps.ucsd.edu//ProteoSAFe/result.jsp?task=9c4f6a15087743f7a97907c3229c4711&view=cluster_details&protein=7912&show=true	https://gnps.ucsd.edu/ProteoSAFe/result.jsp?view=network_displayer&componentindex=-1&task=9c4f6a15087743f7a97907c3229c4711&show=true		qTof	LC-ESI	Positive	3	0.026001	0.93514	55.7582	7912	16	Pieter Dorrestein	466.291	0	177.626
1329	CCMSLIB00000070245	Hoiamide A	926.447	G4	Symploca	M+H	1716_012E3_GE3_01_13654.mzXML	Steroids and steroid derivatives	0.25	71	Steroidal glycosides	0.25	Organic compounds	0.5	Aromatic heteropolycyclic compounds	0.5	2	Steroidal glycosides	0.25	Lipids and lipid-like molecules	0.25	0	15234	71	Isolated	Luzzatto/Garg	0	0	0	2	0	0	http://gnps.ucsd.edu/ProteoSAFe/gnpslibraryspectrum.jsp?SpectrumID=CCMSLIB00000070245	https://gnps.ucsd.edu//ProteoSAFe/result.jsp?task=9c4f6a15087743f7a97907c3229c4711&view=cluster_details&protein=15234&show=true	https://gnps.ucsd.edu/ProteoSAFe/result.jsp?view=network_displayer&componentindex=71&task=9c4f6a15087743f7a97907c3229c4711&show=true	N/A	qToF	LC-ESI	Positive	2	0.0109863	0.8609	11.8584	15234	2	Dorrestein/Gerwick	926.447	0	489.31
802	CCMSLIB00000070258	Hoiamide B	940.46	G4	Symploca	M+H	1716_012E3_GE3_01_13654.mzXML	Steroids and steroid derivatives	0.25	71	Steroidal glycosides	0.25	Organic compounds	0.5	Aromatic heteropolycyclic compounds	0.5	2	Steroidal glycosides	0.25	Lipids and lipid-like molecules	0.25	0	15350	71	Isolated	Luzzatto/Garg	0	0	0	2	0	0	http://gnps.ucsd.edu/ProteoSAFe/gnpslibraryspectrum.jsp?SpectrumID=CCMSLIB00000070258	https://gnps.ucsd.edu//ProteoSAFe/result.jsp?task=9c4f6a15087743f7a97907c3229c4711&view=cluster_details&protein=15350&show=true	https://gnps.ucsd.edu/ProteoSAFe/result.jsp?view=network_displayer&componentindex=71&task=9c4f6a15087743f7a97907c3229c4711&show=true	InChI=1S/C45H73N5O10S3/c1-14-17-24(6)34(52)26(8)37-25(7)30(58-13)18-31-46-29(19-61-31)39-49-45(12,21-62-39)43-50-44(11,20-63-43)42(57)48-32(22(4)15-2)35(53)27(9)40(55)59-36(23(5)16-3)38(54)47-33(28(10)51)41(56)60-37/h19,22-28,30,32-37,51-53H,14-18,20-21H2,1-13H3,(H,47,54)(H,48,57)/t22-,23-,24+,25-,26-,27+,28+,30-,32-,33-,34-,35-,36?,37-,44+,45+/m0/s1	qTof	LC-ESI	Positive	2	0.0119629	0.805247	12.7201	15350	2	Dorrestein/Gerwick	940.46	0	511.882
89	CCMSLIB00005720243	Kempopeptin A / Rivulariapeptolide 990	991.513	G4	Symploca	M+H	1716_012E3_GE3_01_13654.mzXML	no matches	0	S1003	no matches	0	no matches	0	no matches	0	1	no matches	0	no matches	0	0	15773	-1	Isolated	Reher	0	0	0	2	0	0	http://gnps.ucsd.edu/ProteoSAFe/gnpslibraryspectrum.jsp?SpectrumID=CCMSLIB00005720243	https://gnps.ucsd.edu//ProteoSAFe/result.jsp?task=9c4f6a15087743f7a97907c3229c4711&view=cluster_details&protein=15773&show=true	https://gnps.ucsd.edu/ProteoSAFe/result.jsp?view=network_displayer&componentindex=-1&task=9c4f6a15087743f7a97907c3229c4711&show=true		qTof	LC-ESI	Positive	3	0.00897217	0.839181	9.04888	15773	2	Gerwick	991.513	0	191.76
1088	CCMSLIB00005464394	L-DOPA	197.038	G3	Okeania	M-H	1952_028A5_GA5_01_15275.mzXML|A1765_015E11_RE11_01_13970.mzXML	no matches	0	S37	no matches	0	no matches	0	no matches	0	1	no matches	0	no matches	0	0	419	-1	Commercial	Kelly Weldon	0	0	2	0	0	0	http://gnps.ucsd.edu/ProteoSAFe/gnpslibraryspectrum.jsp?SpectrumID=CCMSLIB00005464394	https://gnps.ucsd.edu//ProteoSAFe/result.jsp?task=9c4f6a15087743f7a97907c3229c4711&view=cluster_details&protein=419&show=true	https://gnps.ucsd.edu/ProteoSAFe/result.jsp?view=network_displayer&componentindex=-1&task=9c4f6a15087743f7a97907c3229c4711&show=true	"""InChI=1S/C9H11NO4/c10-6(9(13)14)3-5-1-2-7(11)8(12)4-5/h1-2,4,6,11-12H,3,10H2,(H,13,14)/t6-/m0/s1"""	Orbitrap	ESI	Negative	1	0.975998	0.773612	4978.01	419	2	Dorrestein	197.038	0	160.634
111	CCMSLIB00000004840	Lidocaine	257.542	G3,G4	Okeania,Symploca	M+H	1952_028A5_GA5_01_15275.mzXML|1716_012E3_GE3_01_13654.mzXML|A1765_015E11_RE11_01_13970.mzXML|A1837_020A11_GA11_01_14445.mzXML|1942_027D9_RD9_01_15211.mzXML	Organooxygen compounds	0.0914966	12	Acetals	0.0683673	Organic compounds	0.285714	Aliphatic acyclic compounds	0.142857	21	Ethers	0.0846939	Organic oxygen compounds	0.0914966	0	1670	12	Isolated	Ed Esquenazi	0	0	14	13	0	0	http://gnps.ucsd.edu/ProteoSAFe/gnpslibraryspectrum.jsp?SpectrumID=CCMSLIB00000004840	https://gnps.ucsd.edu//ProteoSAFe/result.jsp?task=9c4f6a15087743f7a97907c3229c4711&view=cluster_details&protein=1670&show=true	https://gnps.ucsd.edu/ProteoSAFe/result.jsp?view=network_displayer&componentindex=12&task=9c4f6a15087743f7a97907c3229c4711&show=true	N/A	qTof	LC-ESI	Positive	3	0.378998	0.737411	1473.76	1670	27	Sirenas	257.542	0	94.6655
822	CCMSLIB00000577587	lyngbyastatin_3_15247_dereplictor_pv_3.52136e-23	1013.63	G4	Symploca	M+H	1716_012E3_GE3_01_13654.mzXML	Peptidomimetics	1	S1014	Cyclic depsipeptides	1	Organic compounds	1	Aromatic heteromonocyclic compounds	1	1	Depsipeptides	1	Organic acids and derivatives	1	0	15845	-1	N/A	N/A	0	0	0	2	0	0	http://gnps.ucsd.edu/ProteoSAFe/gnpslibraryspectrum.jsp?SpectrumID=CCMSLIB00000577587	https://gnps.ucsd.edu//ProteoSAFe/result.jsp?task=9c4f6a15087743f7a97907c3229c4711&view=cluster_details&protein=15845&show=true	https://gnps.ucsd.edu/ProteoSAFe/result.jsp?view=network_displayer&componentindex=-1&task=9c4f6a15087743f7a97907c3229c4711&show=true	N/A	N/A	N/A	N/A	3	0.00299072	0.800924	2.95051	15845	2	Pevzner	1013.63	0	350.348
486	CCMSLIB00000070262	Malyngamide C	456.275	G3,G4	Okeania,Symploca	M+H	1942_027D9_RD9_01_15211.mzXML|1716_012E3_GE3_01_13654.mzXML|A1765_015E11_RE11_01_13970.mzXML|A1837_020A11_GA11_01_14445.mzXML	Carboxylic acids and derivatives	0.194114	34	Macrolactams	0.0978836	Organic compounds	0.666667	Aromatic heteropolycyclic compounds	0.284392	6	Amino acids, peptides, and analogues	0.194114	Organic acids and derivatives	0.214947	0	7701	34	Isolated	Luzzatto/Garg	0	0	12	4	0	0	http://gnps.ucsd.edu/ProteoSAFe/gnpslibraryspectrum.jsp?SpectrumID=CCMSLIB00000070262	https://gnps.ucsd.edu//ProteoSAFe/result.jsp?task=9c4f6a15087743f7a97907c3229c4711&view=cluster_details&protein=7701&show=true	https://gnps.ucsd.edu/ProteoSAFe/result.jsp?view=network_displayer&componentindex=34&task=9c4f6a15087743f7a97907c3229c4711&show=true	N/A	qToF	LC-ESI	Positive	2	0.0169983	0.957198	37.2559	7701	16	Dorrestein/Gerwick	456.275	0	315.315
1522	CCMSLIB00000072487	Malyngamide C acetate	498.262	G3,G4	Okeania,Symploca	M+H	1942_027D9_RD9_01_15211.mzXML|A1837_020A11_GA11_01_14445.mzXML	Carboxylic acids and derivatives	0.194114	34	Macrolactams	0.0978836	Organic compounds	0.666667	Aromatic heteropolycyclic compounds	0.284392	6	Amino acids, peptides, and analogues	0.194114	Organic acids and derivatives	0.214947	0	8674	34	Isolated	Peng/Luzzatto/Garg	0	0	2	2	0	0	http://gnps.ucsd.edu/ProteoSAFe/gnpslibraryspectrum.jsp?SpectrumID=CCMSLIB00000072487	https://gnps.ucsd.edu//ProteoSAFe/result.jsp?task=9c4f6a15087743f7a97907c3229c4711&view=cluster_details&protein=8674&show=true	https://gnps.ucsd.edu/ProteoSAFe/result.jsp?view=network_displayer&componentindex=34&task=9c4f6a15087743f7a97907c3229c4711&show=true	N/A	qToF	LC-ESI	Positive	2	496.731	0.898592	526.091	8674	4	Dorrestein/Gerwick	498.262	0	401.64
804	CCMSLIB00000072523	Malyngamide K	424.652	G3	Okeania	M+H	1942_027D9_RD9_01_15211.mzXML	Carboxylic acids and derivatives	0.194114	34	Macrolactams	0.0978836	Organic compounds	0.666667	Aromatic heteropolycyclic compounds	0.284392	6	Amino acids, peptides, and analogues	0.194114	Organic acids and derivatives	0.214947	0	6728	34	Isolated	Peng/Luzzatto/Garg	0	0	3	0	0	0	http://gnps.ucsd.edu/ProteoSAFe/gnpslibraryspectrum.jsp?SpectrumID=CCMSLIB00000072523	https://gnps.ucsd.edu//ProteoSAFe/result.jsp?task=9c4f6a15087743f7a97907c3229c4711&view=cluster_details&protein=6728&show=true	https://gnps.ucsd.edu/ProteoSAFe/result.jsp?view=network_displayer&componentindex=34&task=9c4f6a15087743f7a97907c3229c4711&show=true	N/A	qToF	LC-ESI	Positive	2	422.341	0.885763	1537.75	6728	3	Dorrestein/Gerwick	424.652	0	407.03
415	CCMSLIB00000072501	Malyngamide T	468.251	G3	Okeania	M+H	1942_027D9_RD9_01_15211.mzXML	Carboxylic acids and derivatives	0.194114	34	Macrolactams	0.0978836	Organic compounds	0.666667	Aromatic heteropolycyclic compounds	0.284392	6	Amino acids, peptides, and analogues	0.194114	Organic acids and derivatives	0.214947	0	8026	34	Isolated	Peng/Luzzatto/Garg	0	0	2	0	0	0	http://gnps.ucsd.edu/ProteoSAFe/gnpslibraryspectrum.jsp?SpectrumID=CCMSLIB00000072501	https://gnps.ucsd.edu//ProteoSAFe/result.jsp?task=9c4f6a15087743f7a97907c3229c4711&view=cluster_details&protein=8026&show=true	https://gnps.ucsd.edu/ProteoSAFe/result.jsp?view=network_displayer&componentindex=34&task=9c4f6a15087743f7a97907c3229c4711&show=true	N/A	qToF	LC-ESI	Positive	2	466.742	0.927526	536.34	8026	2	Dorrestein/Gerwick	468.251	0	390.685
945	CCMSLIB00000205657	Massbank:CE000054 Sinapine	311.257	G2	Moorena	[M]+	2035 cr_GD1_01_37757.mzXML	Prenol lipids	0.315972	15	Coumarins and derivatives	0.0833333	Organic compounds	0.833333	Aromatic heteropolycyclic compounds	0.229167	12	Diterpenoids	0.147222	Lipids and lipid-like molecules	0.450694	0	3630	15	Isolated	Massbank	0	2	0	0	0	0	http://gnps.ucsd.edu/ProteoSAFe/gnpslibraryspectrum.jsp?SpectrumID=CCMSLIB00000205657	https://gnps.ucsd.edu//ProteoSAFe/result.jsp?task=9c4f6a15087743f7a97907c3229c4711&view=cluster_details&protein=3630&show=true	https://gnps.ucsd.edu/ProteoSAFe/result.jsp?view=network_displayer&componentindex=15&task=9c4f6a15087743f7a97907c3229c4711&show=true	1S/C16H23NO5/c1-17(2,3)8-9-22-15(18)7-6-12-10-13(20-4)16(19)14(11-12)21-5/h6-7,10-11H,8-9H2,1-5H3/p+1	LC-ESI-ITFT	ESI	Positive	3	1.09198	0.717389	3520.64	3630	2	Putative Massbank Match	311.257	0	451.139
638	CCMSLIB00005723380	MGDG (18:3/18:4)_(2S)-1-O-(9Z,12Z,15Z-octadecatrienoyl)-2-O-(6Z,9Z,12Z,15Z-octa-decatetranoyl)-3-beta-D-galacto-pyranosyl-sn-glycerol	797.517	G2	Moorena	M+Na	2103 cr_GE7_01_37775.mzXML	Glycerophospholipids	0.297961	23	Phosphatidylethanolamines	0.120977	Organic compounds	0.655172	Aliphatic acyclic compounds	0.332444	29	Glycerophosphoethanolamines	0.169828	Lipids and lipid-like molecules	0.533525	0	13819	23	Isolated	Larissa Buedenbender	0	2	0	0	0	0	http://gnps.ucsd.edu/ProteoSAFe/gnpslibraryspectrum.jsp?SpectrumID=CCMSLIB00005723380	https://gnps.ucsd.edu//ProteoSAFe/result.jsp?task=9c4f6a15087743f7a97907c3229c4711&view=cluster_details&protein=13819&show=true	https://gnps.ucsd.edu/ProteoSAFe/result.jsp?view=network_displayer&componentindex=23&task=9c4f6a15087743f7a97907c3229c4711&show=true		qTof	LC-ESI	Positive	3	1.93005	0.728237	2425.95	13819	2	Deniz Tasdemir	797.517	0	600.638
305	CCMSLIB00000084870	MLS001242385-01![6-ethyl-2-methyl-3-(1-methylbenzimidazol-2-yl)-4-oxochromen-7-yl] acetate210639-90-0	375.155	G3	Okeania	M+H	A1765_015E11_RE11_01_13970.mzXML	Benzopyrans	0.175	56	Chromones	0.1125	Organic compounds	1	Aromatic heteropolycyclic compounds	0.35	4	1-benzopyrans	0.1125	Organoheterocyclic compounds	0.26875	0	5356	56	NIH Pharmacologically Active Library	VP/LMS	0	0	2	0	0	0	http://gnps.ucsd.edu/ProteoSAFe/gnpslibraryspectrum.jsp?SpectrumID=CCMSLIB00000084870	https://gnps.ucsd.edu//ProteoSAFe/result.jsp?task=9c4f6a15087743f7a97907c3229c4711&view=cluster_details&protein=5356&show=true	https://gnps.ucsd.edu/ProteoSAFe/result.jsp?view=network_displayer&componentindex=56&task=9c4f6a15087743f7a97907c3229c4711&show=true	N/A	qTof	LC-ESI	Positive	1	1.99899	0.762232	5300.2	5356	2	Dorrestein	375.155	0	253.088
311	CCMSLIB00000086166	MLS002154073-01!Denatonium benzoate3734-33-6	325.228	G3	Okeania	M+H	1942_027D9_RD9_01_15211.mzXML	no matches	0	S142	no matches	0	no matches	0	no matches	0	1	no matches	0	no matches	0	0	4008	-1	NIH Pharmacologically Active Library	VP/LMS	0	0	4	0	0	0	http://gnps.ucsd.edu/ProteoSAFe/gnpslibraryspectrum.jsp?SpectrumID=CCMSLIB00000086166	https://gnps.ucsd.edu//ProteoSAFe/result.jsp?task=9c4f6a15087743f7a97907c3229c4711&view=cluster_details&protein=4008&show=true	https://gnps.ucsd.edu/ProteoSAFe/result.jsp?view=network_displayer&componentindex=-1&task=9c4f6a15087743f7a97907c3229c4711&show=true	N/A	qTof	LC-ESI	Positive	1	0	0.744277	0	4008	4	Dorrestein	325.228	0	179.192
1153	CCMSLIB00000424741	MS_Contaminant_Sodium_Formate_Cluster	974.811	G3,G4	Okeania,Symploca	M+H	1952_028A5_GA5_01_15275.mzXML|A1765_015E11_RE11_01_13970.mzXML|A1837_020A11_GA11_01_14445.mzXML	no matches	0	S993	no matches	0	no matches	0	no matches	0	1	no matches	0	no matches	0	0	15708	-1	Crude	AMelnik	0	0	6	1	0	0	http://gnps.ucsd.edu/ProteoSAFe/gnpslibraryspectrum.jsp?SpectrumID=CCMSLIB00000424741	https://gnps.ucsd.edu//ProteoSAFe/result.jsp?task=9c4f6a15087743f7a97907c3229c4711&view=cluster_details&protein=15708&show=true	https://gnps.ucsd.edu/ProteoSAFe/result.jsp?view=network_displayer&componentindex=-1&task=9c4f6a15087743f7a97907c3229c4711&show=true		qTof	LC-ESI	Positive	3	0.00299072	0.718898	3.06801	15708	7	PDorrestein	974.811	0	558.786
1614	CCMSLIB00000424738	MS_Contaminant_Sodium_Formate_Cluster	1042.28	G4	Symploca	M+H	A1837_020A11_GA11_01_14445.mzXML	no matches	0	S1029	no matches	0	no matches	0	no matches	0	1	no matches	0	no matches	0	0	15911	-1	Crude	AMelnik	0	0	0	4	0	0	http://gnps.ucsd.edu/ProteoSAFe/gnpslibraryspectrum.jsp?SpectrumID=CCMSLIB00000424738	https://gnps.ucsd.edu//ProteoSAFe/result.jsp?task=9c4f6a15087743f7a97907c3229c4711&view=cluster_details&protein=15911&show=true	https://gnps.ucsd.edu/ProteoSAFe/result.jsp?view=network_displayer&componentindex=-1&task=9c4f6a15087743f7a97907c3229c4711&show=true		qTof	LC-ESI	Positive	3	0.520996	0.726133	499.613	15911	4	PDorrestein	1042.28	0	676.987
1025	CCMSLIB00004702366	MYCOPHENOLIC ACID	337.235	G3,G4	Okeania,Symploca	[M+NH4]+	1942_027D9_RD9_01_15211.mzXML|1716_012E3_GE3_01_13654.mzXML	no matches	0	S156	no matches	0	no matches	0	no matches	0	1	no matches	0	no matches	0	0	4268	-1	isolated	MoNA:VF-NPL-QEHF011303	0	0	1	1	0	0	http://gnps.ucsd.edu/ProteoSAFe/gnpslibraryspectrum.jsp?SpectrumID=CCMSLIB00004702366	https://gnps.ucsd.edu//ProteoSAFe/result.jsp?task=9c4f6a15087743f7a97907c3229c4711&view=cluster_details&protein=4268&show=true	https://gnps.ucsd.edu/ProteoSAFe/result.jsp?view=network_displayer&componentindex=-1&task=9c4f6a15087743f7a97907c3229c4711&show=true	InChI=1S/C17H20O6/c1-9(5-7-13(18)19)4-6-11-15(20)14-12(8-23-17(14)21)10(2)16(11)22-3/h4,20H,5-8H2,1-3H3,(H,18,19)/b9-4+	ESI-QFT	N/A	positive	3	0.925018	0.78632	2735.45	4268	2	MoNA	337.235	0	399.842
194	CCMSLIB00005721586	NCGC00168840-03!5-(1,2,4a,5-tetramethyl-7-oxo-3,4,8,8a-tetrahydro-2H-naphthalen-1-yl)-3-methylpentanoic acid [IIN-based on: CCMSLIB00000848447]	983.413	G3	Okeania	[3M+Na]+	A1765_015E11_RE11_01_13970.mzXML	Prenol lipids	0.3	75	Clerodane diterpenoids	0.3	Organic compounds	0.8	Aliphatic heteropolycyclic compounds	0.3	5	Diterpenoids	0.3	Lipids and lipid-like molecules	0.566667	0	15741	75	Commercial	lfnothias/robinschmid	0	0	2	0	0	0	http://gnps.ucsd.edu/ProteoSAFe/gnpslibraryspectrum.jsp?SpectrumID=CCMSLIB00005721586	https://gnps.ucsd.edu//ProteoSAFe/result.jsp?task=9c4f6a15087743f7a97907c3229c4711&view=cluster_details&protein=15741&show=true	https://gnps.ucsd.edu/ProteoSAFe/result.jsp?view=network_displayer&componentindex=75&task=9c4f6a15087743f7a97907c3229c4711&show=true	InChI=1S/C20H32O3/c1-13(10-18(22)23)6-8-19(4)14(2)7-9-20(5)15(3)11-16(21)12-17(19)20/h11,13-14,17H,6-10,12H2,1-5H3,(H,22,23)	qTof	LC-ESI	Positive	3	0.279663	0.791946	284.299	15741	2	Pieter Dorrestein	983.413	0	230.461
1570	CCMSLIB00000853386	NCGC00385123-01_C22H30O6_7b,9-Dihydroxy-3-(hydroxymethyl)-1,1,6,8-tetramethyl-5-oxo-1,1a,1b,4,4a,5,7a,7b,8,9-decahydro-9aH-cyclopropa[3,4]benzo[1,2-e]azulen-9a-yl acetate	432.237	G2	Moorena	M+ACN+H	2103 cr_GE7_01_37775.mzXML	Prenol lipids	1	S283	Ingenane diterpenoids	1	Organic compounds	1	Aliphatic homopolycyclic compounds	1	1	Diterpenoids	1	Lipids and lipid-like molecules	1	0	7046	-1	isolated	lfnothias	0	4	0	0	0	0	http://gnps.ucsd.edu/ProteoSAFe/gnpslibraryspectrum.jsp?SpectrumID=CCMSLIB00000853386	https://gnps.ucsd.edu//ProteoSAFe/result.jsp?task=9c4f6a15087743f7a97907c3229c4711&view=cluster_details&protein=7046&show=true	https://gnps.ucsd.edu/ProteoSAFe/result.jsp?view=network_displayer&componentindex=-1&task=9c4f6a15087743f7a97907c3229c4711&show=true	InChI=1S/C22H30O6/c1-10-6-15-14(17(10)25)7-13(9-23)8-16-18-20(4,5)22(18,28-12(3)24)19(26)11(2)21(15,16)27/h6,8,11,14-16,18-19,23,26-27H,7,9H2,1-5H3	Maxis II HD Q-TOF Bruker	LC-ESI	positive	1	0.00100708	0.811152	2.32992	7046	4	Jadhav/Dorrestein	432.237	0	224.945
118	CCMSLIB00000848946	NCGC00385155-01!7-[[(1S,4aS,6R,8aR)-6-hydroxy-5,5,8a-trimethyl-2-methylidene-3,4,4a,6,7,8-hexahydro-1H-naphthalen-1-yl]methoxy]chromen-2-one	381.687	G2	Moorena	M+H	2035 cr_GD1_01_37757.mzXML	no matches	0	S203	no matches	0	no matches	0	no matches	0	1	no matches	0	no matches	0	0	5573	-1	isolated	lfnothias	0	2	0	0	0	0	http://gnps.ucsd.edu/ProteoSAFe/gnpslibraryspectrum.jsp?SpectrumID=CCMSLIB00000848946	https://gnps.ucsd.edu//ProteoSAFe/result.jsp?task=9c4f6a15087743f7a97907c3229c4711&view=cluster_details&protein=5573&show=true	https://gnps.ucsd.edu/ProteoSAFe/result.jsp?view=network_displayer&componentindex=-1&task=9c4f6a15087743f7a97907c3229c4711&show=true	InChI=1S/C24H30O4/c1-15-5-9-20-23(2,3)21(25)11-12-24(20,4)18(15)14-27-17-8-6-16-7-10-22(26)28-19(16)13-17/h6-8,10,13,18,20-21,25H,1,5,9,11-12,14H2,2-4H3/t18-,20+,21+,24-/m0/s1	Maxis II HD Q-TOF Bruker	LC-ESI	positive	1	1.534	0.743219	4002.9	5573	2	Jadhav/Dorrestein	381.687	0	585.991
667	CCMSLIB00000847331	NCGC00385661-01!3,5,7,8-tetramethoxy-2-(3,4,5-trimethoxyphenyl)chromen-4-one	472.325	G3	Okeania	M+K	1942_027D9_RD9_01_15211.mzXML|1952_028A5_GA5_01_15275.mzXML	Flavonoids	1	S329	8-O-methylated flavonoids	1	Organic compounds	1	Aromatic heteropolycyclic compounds	1	1	O-methylated flavonoids	1	Phenylpropanoids and polyketides	1	0	8059	-1	isolated	lfnothias	0	0	5	0	0	0	http://gnps.ucsd.edu/ProteoSAFe/gnpslibraryspectrum.jsp?SpectrumID=CCMSLIB00000847331	https://gnps.ucsd.edu//ProteoSAFe/result.jsp?task=9c4f6a15087743f7a97907c3229c4711&view=cluster_details&protein=8059&show=true	https://gnps.ucsd.edu/ProteoSAFe/result.jsp?view=network_displayer&componentindex=-1&task=9c4f6a15087743f7a97907c3229c4711&show=true	InChI=1S/C22H24O9/c1-24-12-10-15(27-4)20(29-6)21-16(12)17(23)22(30-7)18(31-21)11-8-13(25-2)19(28-5)14(9-11)26-3/h8-10H,1-7H3	Maxis II HD Q-TOF Bruker	LC-ESI	positive	1	1.22	0.847403	2589.66	8059	5	Jadhav/Dorrestein	472.325	0	575.676
374	CCMSLIB00004721257	NIACINAMIDE	141.959	G3,G4	Okeania,Symploca	[M+NH4]+	A1765_015E11_RE11_01_13970.mzXML|A1837_020A11_GA11_01_14445.mzXML	no matches	0	S1	no matches	0	no matches	0	no matches	0	1	no matches	0	no matches	0	0	11	-1	isolated	MoNA:VF-NPL-QEHF027676	0	0	2	3	0	0	http://gnps.ucsd.edu/ProteoSAFe/gnpslibraryspectrum.jsp?SpectrumID=CCMSLIB00004721257	https://gnps.ucsd.edu//ProteoSAFe/result.jsp?task=9c4f6a15087743f7a97907c3229c4711&view=cluster_details&protein=11&show=true	https://gnps.ucsd.edu/ProteoSAFe/result.jsp?view=network_displayer&componentindex=-1&task=9c4f6a15087743f7a97907c3229c4711&show=true	InChI=1S/C6H6N2O/c7-6(9)5-2-1-3-8-4-5/h1-4H,(H2,7,9)	ESI-QFT	N/A	positive	3	1.877	0.784454	13399.3	11	5	MoNA	141.959	0	112.478
101	CCMSLIB00000075360	Octadecenoic acid	281.385	G2,G4	Moorena,Symploca	M+H	2103 cr_GE7_01_37775.mzXML|1716_012E3_GE3_01_13654.mzXML	Organooxygen compounds	0.0914966	12	Acetals	0.0683673	Organic compounds	0.285714	Aliphatic acyclic compounds	0.142857	21	Ethers	0.0846939	Organic oxygen compounds	0.0914966	0	2593	12	Crude	M Sandoval	0	2	0	7	0	0	http://gnps.ucsd.edu/ProteoSAFe/gnpslibraryspectrum.jsp?SpectrumID=CCMSLIB00000075360	https://gnps.ucsd.edu//ProteoSAFe/result.jsp?task=9c4f6a15087743f7a97907c3229c4711&view=cluster_details&protein=2593&show=true	https://gnps.ucsd.edu/ProteoSAFe/result.jsp?view=network_displayer&componentindex=12&task=9c4f6a15087743f7a97907c3229c4711&show=true		qTof	LC-ESI	Positive	3	1.879	0.743176	6633.38	2593	9	Dorrestein	281.385	0	459.616
913	CCMSLIB00000075360	Octadecenoic acid	283.711	G2,G4	Moorena,Symploca	M+H	2103 cr_GE7_01_37775.mzXML|1716_012E3_GE3_01_13654.mzXML|2035 cr_GD1_01_37757.mzXML	Organooxygen compounds	0.0914966	12	Acetals	0.0683673	Organic compounds	0.285714	Aliphatic acyclic compounds	0.142857	21	Ethers	0.0846939	Organic oxygen compounds	0.0914966	0	2622	12	Crude	M Sandoval	0	4	0	2	0	0	http://gnps.ucsd.edu/ProteoSAFe/gnpslibraryspectrum.jsp?SpectrumID=CCMSLIB00000075360	https://gnps.ucsd.edu//ProteoSAFe/result.jsp?task=9c4f6a15087743f7a97907c3229c4711&view=cluster_details&protein=2622&show=true	https://gnps.ucsd.edu/ProteoSAFe/result.jsp?view=network_displayer&componentindex=12&task=9c4f6a15087743f7a97907c3229c4711&show=true		qTof	LC-ESI	Positive	3	0.446991	0.817992	1578	2622	6	Dorrestein	283.711	0	514.041
1103	CCMSLIB00004716912	Orotic Acid	175.538	G3,G4	Okeania,Symploca	[M+NH4]+	1952_028A5_GA5_01_15275.mzXML|1716_012E3_GE3_01_13654.mzXML|A1765_015E11_RE11_01_13970.mzXML|A1837_020A11_GA11_01_14445.mzXML|1942_027D9_RD9_01_15211.mzXML	Diazines	0.166667	22	Pyrimidinecarboxylic acids	0.166667	Organic compounds	0.166667	Aromatic heteromonocyclic compounds	0.166667	6	Pyrimidines and pyrimidine derivatives	0.166667	Organoheterocyclic compounds	0.166667	0	162	22	isolated	MoNA:VF-NPL-QEHF025849	0	0	22	35	0	0	http://gnps.ucsd.edu/ProteoSAFe/gnpslibraryspectrum.jsp?SpectrumID=CCMSLIB00004716912	https://gnps.ucsd.edu//ProteoSAFe/result.jsp?task=9c4f6a15087743f7a97907c3229c4711&view=cluster_details&protein=162&show=true	https://gnps.ucsd.edu/ProteoSAFe/result.jsp?view=network_displayer&componentindex=22&task=9c4f6a15087743f7a97907c3229c4711&show=true	InChI=1S/C5H4N2O4/c8-3-1-2(4(9)10)6-5(11)7-3/h1H,(H,9,10)(H2,6,7,8,11)	ESI-QFT	N/A	positive	3	1.487	0.724764	8543.47	162	57	MoNA	175.538	0	108.065
1154	CCMSLIB00001059660	phenylethylamide 329	330.278	G2	Moorena	M+H	2035 cr_GD1_01_37757.mzXML	no matches	0	S150	no matches	0	no matches	0	no matches	0	1	no matches	0	no matches	0	0	4102	-1	Other	HW	0	2	0	0	0	0	http://gnps.ucsd.edu/ProteoSAFe/gnpslibraryspectrum.jsp?SpectrumID=CCMSLIB00001059660	https://gnps.ucsd.edu//ProteoSAFe/result.jsp?task=9c4f6a15087743f7a97907c3229c4711&view=cluster_details&protein=4102&show=true	https://gnps.ucsd.edu/ProteoSAFe/result.jsp?view=network_displayer&componentindex=-1&task=9c4f6a15087743f7a97907c3229c4711&show=true		qTof	LC-ESI	Positive	3	0	0.714212	0	4102	2	HW	330.278	0	444.13
878	CCMSLIB00000076748	Pheophorbide A	593.277	G2,G3	Moorena,Okeania	M+H	1952_028A5_GA5_01_15275.mzXML|2035 cr_GD1_01_37757.mzXML|1942_027D9_RD9_01_15211.mzXML	Prenol lipids	0.315972	15	Coumarins and derivatives	0.0833333	Organic compounds	0.833333	Aromatic heteropolycyclic compounds	0.229167	12	Diterpenoids	0.147222	Lipids and lipid-like molecules	0.450694	0	10605	15	Commercial	Jimmy Yi Zeng	0	4	4	0	0	0	http://gnps.ucsd.edu/ProteoSAFe/gnpslibraryspectrum.jsp?SpectrumID=CCMSLIB00000076748	https://gnps.ucsd.edu//ProteoSAFe/result.jsp?task=9c4f6a15087743f7a97907c3229c4711&view=cluster_details&protein=10605&show=true	https://gnps.ucsd.edu/ProteoSAFe/result.jsp?view=network_displayer&componentindex=15&task=9c4f6a15087743f7a97907c3229c4711&show=true		qTof	LC-ESI	Positive	3	0.00799561	0.867069	13.4772	10605	8	Pieter Dorrestein	593.277	0	512.711
1343	CCMSLIB00000471427	Pheophytin	871.586	G2,G4	Moorena,Symploca	M+H	ASI16JUL14_2_C_GA3_01_37723.mzXML|2035 cr_GD1_01_37757.mzXML|2080 cr_GE2_01_37770.mzXML|2103 cr_GE7_01_37775.mzXML	Glycerophospholipids	0.12	14	Dimethylphosphatidylethanolamines	0.08	Organic compounds	0.4	Aromatic heteropolycyclic compounds	0.123	25	Glycerophosphoethanolamines	0.102857	Lipids and lipid-like molecules	0.315333	0	14736	14	Crude	Don D. Nguyen	0	24	0	1	0	0	http://gnps.ucsd.edu/ProteoSAFe/gnpslibraryspectrum.jsp?SpectrumID=CCMSLIB00000471427	https://gnps.ucsd.edu//ProteoSAFe/result.jsp?task=9c4f6a15087743f7a97907c3229c4711&view=cluster_details&protein=14736&show=true	https://gnps.ucsd.edu/ProteoSAFe/result.jsp?view=network_displayer&componentindex=14&task=9c4f6a15087743f7a97907c3229c4711&show=true		Ion Trap	LC-ESI	Positive	3	0.00402832	0.922667	4.62181	14736	25	Pieter C. Dorrestein	871.586	0	662.175
1309	CCMSLIB00000478625	Putative Monogalactosyl Diacylglycerol (MGDG); 16:0/18:1	772.592	G1,G2	Leptolyngbya,Moorena	M+NH4	2103 cr_GE7_01_37775.mzXML|ISB03NOV94_8_C_GA6_01_37726.mzXML	Glycerophospholipids	0.297961	23	Phosphatidylethanolamines	0.120977	Organic compounds	0.655172	Aliphatic acyclic compounds	0.332444	29	Glycerophosphoethanolamines	0.169828	Lipids and lipid-like molecules	0.533525	0	13487	23	Crude	Kharbush	2	3	0	0	0	0	http://gnps.ucsd.edu/ProteoSAFe/gnpslibraryspectrum.jsp?SpectrumID=CCMSLIB00000478625	https://gnps.ucsd.edu//ProteoSAFe/result.jsp?task=9c4f6a15087743f7a97907c3229c4711&view=cluster_details&protein=13487&show=true	https://gnps.ucsd.edu/ProteoSAFe/result.jsp?view=network_displayer&componentindex=23&task=9c4f6a15087743f7a97907c3229c4711&show=true		Ion Trap	LC-ESI	Positive	3	1.70801	0.71382	2205.87	13487	5	Aluwihare	772.592	0	668.974
812	CCMSLIB00000424742	Sodium Formate	1178.11	G4	Symploca	M+H	A1837_020A11_GA11_01_14445.mzXML	no matches	0	S1049	no matches	0	no matches	0	no matches	0	1	no matches	0	no matches	0	0	16016	-1	Crude	AMelnik	0	0	0	6	0	0	http://gnps.ucsd.edu/ProteoSAFe/gnpslibraryspectrum.jsp?SpectrumID=CCMSLIB00000424742	https://gnps.ucsd.edu//ProteoSAFe/result.jsp?task=9c4f6a15087743f7a97907c3229c4711&view=cluster_details&protein=16016&show=true	https://gnps.ucsd.edu/ProteoSAFe/result.jsp?view=network_displayer&componentindex=-1&task=9c4f6a15087743f7a97907c3229c4711&show=true		qTof	LC-ESI	Positive	3	0.659058	0.707371	559.106	16016	6	PDorrestein	1178.11	0	674.527
949	CCMSLIB00000424743	Sodium Formate	907.184	G3	Okeania	M+H	1942_027D9_RD9_01_15211.mzXML|A1765_015E11_RE11_01_13970.mzXML	no matches	0	S917	no matches	0	no matches	0	no matches	0	1	no matches	0	no matches	0	0	15091	-1	Crude	AMelnik	0	0	5	0	0	0	http://gnps.ucsd.edu/ProteoSAFe/gnpslibraryspectrum.jsp?SpectrumID=CCMSLIB00000424743	https://gnps.ucsd.edu//ProteoSAFe/result.jsp?task=9c4f6a15087743f7a97907c3229c4711&view=cluster_details&protein=15091&show=true	https://gnps.ucsd.edu/ProteoSAFe/result.jsp?view=network_displayer&componentindex=-1&task=9c4f6a15087743f7a97907c3229c4711&show=true		qTof	LC-ESI	Positive	3	0.359009	0.725175	395.896	15091	5	PDorrestein	907.184	0	686.182
246	CCMSLIB00003135510	Spectral Match to 13-Docosenamide, (Z)- from NIST14	338.341	G1,G2,G3,G4	Leptolyngbya,Moorena,Okeania,Symploca	M+H	2035 cr_GD1_01_37757.mzXML|1942_027D9_RD9_01_15211.mzXML|ISB03NOV94_8_C_GA6_01_37726.mzXML|A1765_015E11_RE11_01_13970.mzXML|1716_012E3_GE3_01_13654.mzXML|2080 cr_GE2_01_37770.mzXML|ASI16JUL14_2_C_GA3_01_37723.mzXML|2103 cr_GE7_01_37775.mzXML	no matches	0	S157	no matches	0	no matches	0	no matches	0	1	no matches	0	no matches	0	0	4296	-1	Isolated	Data deposited by t3hdon	1	5	3	3	0	0	http://gnps.ucsd.edu/ProteoSAFe/gnpslibraryspectrum.jsp?SpectrumID=CCMSLIB00003135510	https://gnps.ucsd.edu//ProteoSAFe/result.jsp?task=9c4f6a15087743f7a97907c3229c4711&view=cluster_details&protein=4296&show=true	https://gnps.ucsd.edu/ProteoSAFe/result.jsp?view=network_displayer&componentindex=-1&task=9c4f6a15087743f7a97907c3229c4711&show=true	N/A	IT/ion trap	ESI	Positive	3	0.00198364	0.827562	5.86282	4296	12	Data from Pieter Dorrestein	338.341	0	578.631
1033	CCMSLIB00003139907	Spectral Match to 13-Docosenamide, (Z)- from NIST14	675.675	G2,G4	Moorena,Symploca	2M+H	ASI16JUL14_2_C_GA3_01_37723.mzXML|2035 cr_GD1_01_37757.mzXML|2080 cr_GE2_01_37770.mzXML	no matches	0	S632	no matches	0	no matches	0	no matches	0	1	no matches	0	no matches	0	0	11924	-1	Isolated	Data deposited by alchemistmatt	0	2	0	2	0	0	http://gnps.ucsd.edu/ProteoSAFe/gnpslibraryspectrum.jsp?SpectrumID=CCMSLIB00003139907	https://gnps.ucsd.edu//ProteoSAFe/result.jsp?task=9c4f6a15087743f7a97907c3229c4711&view=cluster_details&protein=11924&show=true	https://gnps.ucsd.edu/ProteoSAFe/result.jsp?view=network_displayer&componentindex=-1&task=9c4f6a15087743f7a97907c3229c4711&show=true	N/A	QqQ	ESI	Positive	3	0.00201416	0.797268	2.98095	11924	4	Data from Katrina Waters;Yoshihiro Kawaoka;Richard Smith;Thomas Metz;Ralph Baric	675.675	0	565.228
834	CCMSLIB00003135980	Spectral Match to Cholesterol, 7-oxo- from NIST14	401.341	G3,G4	Okeania,Symploca	M+H	1942_027D9_RD9_01_15211.mzXML|1716_012E3_GE3_01_13654.mzXML	no matches	0	S242	no matches	0	no matches	0	no matches	0	1	no matches	0	no matches	0	0	6146	-1	Isolated	Data deposited by alchemistmatt	0	0	1	4	0	0	http://gnps.ucsd.edu/ProteoSAFe/gnpslibraryspectrum.jsp?SpectrumID=CCMSLIB00003135980	https://gnps.ucsd.edu//ProteoSAFe/result.jsp?task=9c4f6a15087743f7a97907c3229c4711&view=cluster_details&protein=6146&show=true	https://gnps.ucsd.edu/ProteoSAFe/result.jsp?view=network_displayer&componentindex=-1&task=9c4f6a15087743f7a97907c3229c4711&show=true	N/A	IT/ion trap	ESI	Positive	3	0.00100708	0.703516	2.50929	6146	5	Data from Katrina Waters;Yoshihiro Kawaoka;Michael Diamond;Richard Smith;Thomas Metz	401.341	0	590.731
974	CCMSLIB00003138289	Spectral Match to Curcumol from NIST14	219.138	G3	Okeania	M+H-H2O	1942_027D9_RD9_01_15211.mzXML	no matches	0	S57	no matches	0	no matches	0	no matches	0	1	no matches	0	no matches	0	0	817	-1	Isolated	Data deposited by pmallard	0	0	4	0	0	0	http://gnps.ucsd.edu/ProteoSAFe/gnpslibraryspectrum.jsp?SpectrumID=CCMSLIB00003138289	https://gnps.ucsd.edu//ProteoSAFe/result.jsp?task=9c4f6a15087743f7a97907c3229c4711&view=cluster_details&protein=817&show=true	https://gnps.ucsd.edu/ProteoSAFe/result.jsp?view=network_displayer&componentindex=-1&task=9c4f6a15087743f7a97907c3229c4711&show=true	N/A	HCD	ESI	Positive	3	0.0359955	0.719998	164.232	817	4	Data from Wolfender/Litaudon	219.138	0	483.445
1116	CCMSLIB00003137397	Spectral Match to Dioctyl phthalate from NIST14	413.267	G2,G3,G4	Moorena,Okeania,Symploca	M+Na	1952_028A5_GA5_01_15275.mzXML|1716_012E3_GE3_01_13654.mzXML|2035 cr_GD1_01_37757.mzXML	no matches	0	S254	no matches	0	no matches	0	no matches	0	1	no matches	0	no matches	0	0	6416	-1	Isolated	Data deposited by dfloros	0	2	1	1	0	0	http://gnps.ucsd.edu/ProteoSAFe/gnpslibraryspectrum.jsp?SpectrumID=CCMSLIB00003137397	https://gnps.ucsd.edu//ProteoSAFe/result.jsp?task=9c4f6a15087743f7a97907c3229c4711&view=cluster_details&protein=6416&show=true	https://gnps.ucsd.edu/ProteoSAFe/result.jsp?view=network_displayer&componentindex=-1&task=9c4f6a15087743f7a97907c3229c4711&show=true	N/A	HCD	ESI	Positive	3	0.00100708	0.822608	2.43688	6416	4	Data from P Dorrestein	413.267	0	609.999
1493	CCMSLIB00003135109	Spectral Match to Dioctyl phthalate from NIST14	413.271	G4	Symploca	M+Na	1716_012E3_GE3_01_13654.mzXML	no matches	0	S255	no matches	0	no matches	0	no matches	0	1	no matches	0	no matches	0	0	6464	-1	Isolated	Data deposited by jkharbush	0	0	0	3	0	0	http://gnps.ucsd.edu/ProteoSAFe/gnpslibraryspectrum.jsp?SpectrumID=CCMSLIB00003135109	https://gnps.ucsd.edu//ProteoSAFe/result.jsp?task=9c4f6a15087743f7a97907c3229c4711&view=cluster_details&protein=6464&show=true	https://gnps.ucsd.edu/ProteoSAFe/result.jsp?view=network_displayer&componentindex=-1&task=9c4f6a15087743f7a97907c3229c4711&show=true	N/A	IT-FT/ion trap with FTMS	ESI	Positive	3	0.0109863	0.876647	26.5845	6464	3	Data from Aluwihare	413.271	0	617.298
529	CCMSLIB00003136258	Spectral Match to Linolenic acid ethyl ester from NIST14	307.256	G2,G3,G4	Moorena,Okeania,Symploca	M+H	2103 cr_GE7_01_37775.mzXML|1716_012E3_GE3_01_13654.mzXML|1942_027D9_RD9_01_15211.mzXML	Organooxygen compounds	0.0914966	12	Acetals	0.0683673	Organic compounds	0.285714	Aliphatic acyclic compounds	0.142857	21	Ethers	0.0846939	Organic oxygen compounds	0.0914966	0	3489	12	Isolated	Data deposited by aaksenov	0	1	3	1	0	0	http://gnps.ucsd.edu/ProteoSAFe/gnpslibraryspectrum.jsp?SpectrumID=CCMSLIB00003136258	https://gnps.ucsd.edu//ProteoSAFe/result.jsp?task=9c4f6a15087743f7a97907c3229c4711&view=cluster_details&protein=3489&show=true	https://gnps.ucsd.edu/ProteoSAFe/result.jsp?view=network_displayer&componentindex=12&task=9c4f6a15087743f7a97907c3229c4711&show=true	N/A	HCD	ESI	Positive	3	0.00497437	0.707075	16.1894	3489	5	Data from Karin	307.256	0	507.1
1355	CCMSLIB00003136912	Spectral Match to Tris(2-butoxyethyl) phosphate from NIST14	817.585	G2	Moorena	2M+Na	2035 cr_GD1_01_37757.mzXML	no matches	0	S814	no matches	0	no matches	0	no matches	0	1	no matches	0	no matches	0	0	14081	-1	Isolated	Data deposited by quinnr	0	2	0	0	0	0	http://gnps.ucsd.edu/ProteoSAFe/gnpslibraryspectrum.jsp?SpectrumID=CCMSLIB00003136912	https://gnps.ucsd.edu//ProteoSAFe/result.jsp?task=9c4f6a15087743f7a97907c3229c4711&view=cluster_details&protein=14081&show=true	https://gnps.ucsd.edu/ProteoSAFe/result.jsp?view=network_displayer&componentindex=-1&task=9c4f6a15087743f7a97907c3229c4711&show=true	N/A	QqQ	ESI	Positive	3	1.91595	0.722557	2337.95	14081	2	Data from Rohwer/Dorrestein	817.585	0	427.204
490	CCMSLIB00000004320	Sulfameter	320.58	G3,G4	Okeania,Symploca	M+H	1952_028A5_GA5_01_15275.mzXML|1716_012E3_GE3_01_13654.mzXML|A1765_015E11_RE11_01_13970.mzXML|A1837_020A11_GA11_01_14445.mzXML|1942_027D9_RD9_01_15211.mzXML	Organooxygen compounds	0.0914966	12	Acetals	0.0683673	Organic compounds	0.285714	Aliphatic acyclic compounds	0.142857	21	Ethers	0.0846939	Organic oxygen compounds	0.0914966	0	3859	12	Isolated	Ed Esquenazi	0	0	26	12	0	0	http://gnps.ucsd.edu/ProteoSAFe/gnpslibraryspectrum.jsp?SpectrumID=CCMSLIB00000004320	https://gnps.ucsd.edu//ProteoSAFe/result.jsp?task=9c4f6a15087743f7a97907c3229c4711&view=cluster_details&protein=3859&show=true	https://gnps.ucsd.edu/ProteoSAFe/result.jsp?view=network_displayer&componentindex=12&task=9c4f6a15087743f7a97907c3229c4711&show=true	N/A	qTof	LC-ESI	Positive	3	1.55399	0.763007	4871.03	3859	38	Sirenas	320.58	0	115.693
773	CCMSLIB00004712187	Thymol	168.686	G3	Okeania	[M+NH4]+	1942_027D9_RD9_01_15211.mzXML|1952_028A5_GA5_01_15275.mzXML	no matches	0	S11	no matches	0	no matches	0	no matches	0	1	no matches	0	no matches	0	0	111	-1	isolated	MoNA:VF-NPL-QEHF021124	0	0	3	0	0	0	http://gnps.ucsd.edu/ProteoSAFe/gnpslibraryspectrum.jsp?SpectrumID=CCMSLIB00004712187	https://gnps.ucsd.edu//ProteoSAFe/result.jsp?task=9c4f6a15087743f7a97907c3229c4711&view=cluster_details&protein=111&show=true	https://gnps.ucsd.edu/ProteoSAFe/result.jsp?view=network_displayer&componentindex=-1&task=9c4f6a15087743f7a97907c3229c4711&show=true	InChI=1S/C10H14O/c1-7(2)9-5-4-8(3)6-10(9)11/h4-7,11H,1-3H3	ESI-QFT	N/A	positive	3	0.548004	0.82458	3259.25	111	3	MoNA	168.686	0	81.6383
908	CCMSLIB00000068197	Tumanoic acid G	492.294	G4	Symploca	M+Na	1716_012E3_GE3_01_13654.mzXML	Prenol lipids	0.25	79	Limonoids	0.166667	Organic compounds	1	Aromatic heteropolycyclic compounds	0.388889	2	nan	0.194444	Organoheterocyclic compounds	0.277778	0	8515	79	isolated	Garg/Luzzato	0	0	0	6	0	0	http://gnps.ucsd.edu/ProteoSAFe/gnpslibraryspectrum.jsp?SpectrumID=CCMSLIB00000068197	https://gnps.ucsd.edu//ProteoSAFe/result.jsp?task=9c4f6a15087743f7a97907c3229c4711&view=cluster_details&protein=8515&show=true	https://gnps.ucsd.edu/ProteoSAFe/result.jsp?view=network_displayer&componentindex=79&task=9c4f6a15087743f7a97907c3229c4711&show=true	N/A	qTOF	LC-ESIMS	Positive	2	0	0.828227	0	8515	6	Dorrestein/Gerwick	492.294	0	426.343
1584	CCMSLIB00000068196	Tumanoic acid G	470.152	G4	Symploca	M+H	1716_012E3_GE3_01_13654.mzXML	no matches	0	S323	no matches	0	no matches	0	no matches	0	1	no matches	0	no matches	0	0	8028	-1	isolated	Garg/Luzzato	0	0	0	9	0	0	http://gnps.ucsd.edu/ProteoSAFe/gnpslibraryspectrum.jsp?SpectrumID=CCMSLIB00000068196	https://gnps.ucsd.edu//ProteoSAFe/result.jsp?task=9c4f6a15087743f7a97907c3229c4711&view=cluster_details&protein=8028&show=true	https://gnps.ucsd.edu/ProteoSAFe/result.jsp?view=network_displayer&componentindex=-1&task=9c4f6a15087743f7a97907c3229c4711&show=true	N/A	qTOF	LC-ESIMS	Positive	2	0.160004	0.894221	340.207	8028	9	Dorrestein/Gerwick	470.152	0	429.815
143	CCMSLIB00000072486	Tumonoic Acid I	520.326	G4	Symploca	M+Na	1716_012E3_GE3_01_13654.mzXML	Tropones	0.333333	80	Tropones	0.333333	Organic compounds	1	Aromatic homopolycyclic compounds	0.333333	3	nan	0.555556	Hydrocarbon derivatives	0.333333	0	9178	80	Isolated	Peng/Luzzatto/Garg	0	0	0	5	0	0	http://gnps.ucsd.edu/ProteoSAFe/gnpslibraryspectrum.jsp?SpectrumID=CCMSLIB00000072486	https://gnps.ucsd.edu//ProteoSAFe/result.jsp?task=9c4f6a15087743f7a97907c3229c4711&view=cluster_details&protein=9178&show=true	https://gnps.ucsd.edu/ProteoSAFe/result.jsp?view=network_displayer&componentindex=80&task=9c4f6a15087743f7a97907c3229c4711&show=true	N/A	qToF	LC-ESI	Positive	2	518.667	0.927484	626.901	9178	5	Dorrestein/Gerwick	520.326	0	461.522
1342	CCMSLIB00000072485	Tumonoic Acid I	498.343	G4	Symploca	M+H	1716_012E3_GE3_01_13654.mzXML	Steroids and steroid derivatives	0.333333	99	16-oxosteroids	0.333333	Organic compounds	0.666667	Aliphatic homopolycyclic compounds	0.416667	3	Oxosteroids	0.333333	Lipids and lipid-like molecules	0.583333	0	8680	99	Isolated	Peng/Luzzatto/Garg	0	0	0	2	0	0	http://gnps.ucsd.edu/ProteoSAFe/gnpslibraryspectrum.jsp?SpectrumID=CCMSLIB00000072485	https://gnps.ucsd.edu//ProteoSAFe/result.jsp?task=9c4f6a15087743f7a97907c3229c4711&view=cluster_details&protein=8680&show=true	https://gnps.ucsd.edu/ProteoSAFe/result.jsp?view=network_displayer&componentindex=99&task=9c4f6a15087743f7a97907c3229c4711&show=true	N/A	qToF	LC-ESI	Positive	2	496.65	0.849755	688.729	8680	2	Dorrestein/Gerwick	498.343	0	453.254
484	CCMSLIB00000577684	veraguamide_A_22278_dereplictor_pv_1.94648e-16	768.304	G3	Okeania	M+H	1952_028A5_GA5_01_15275.mzXML	Peptidomimetics	1	S754	Cyclic depsipeptides	1	Organic compounds	1	Aliphatic heteropolycyclic compounds	1	1	Depsipeptides	1	Organic acids and derivatives	1	0	13419	-1	N/A	N/A	0	0	7	0	0	0	http://gnps.ucsd.edu/ProteoSAFe/gnpslibraryspectrum.jsp?SpectrumID=CCMSLIB00000577684	https://gnps.ucsd.edu//ProteoSAFe/result.jsp?task=9c4f6a15087743f7a97907c3229c4711&view=cluster_details&protein=13419&show=true	https://gnps.ucsd.edu/ProteoSAFe/result.jsp?view=network_displayer&componentindex=-1&task=9c4f6a15087743f7a97907c3229c4711&show=true	N/A	N/A	N/A	N/A	3	0.939026	0.824657	1223.7	13419	7	Pevzner	768.304	0	408.749
386	CCMSLIB00000577731	veraguamide_K_22288_dereplictor_pv_1.06447e-14	814.479	G3	Okeania	M+H	1952_028A5_GA5_01_15275.mzXML	Prenol lipids	0.114286	1	Depsipeptides	0.0571429	Organic compounds	0.666667	Aliphatic heteromonocyclic compounds	0.184127	6	nan	0.131217	Lipids and lipid-like molecules	0.169841	0	14003	1	N/A	N/A	0	0	3	0	0	0	http://gnps.ucsd.edu/ProteoSAFe/gnpslibraryspectrum.jsp?SpectrumID=CCMSLIB00000577731	https://gnps.ucsd.edu//ProteoSAFe/result.jsp?task=9c4f6a15087743f7a97907c3229c4711&view=cluster_details&protein=14003&show=true	https://gnps.ucsd.edu/ProteoSAFe/result.jsp?view=network_displayer&componentindex=1&task=9c4f6a15087743f7a97907c3229c4711&show=true	N/A	N/A	N/A	N/A	3	1.07202	0.901964	1317.94	14003	3	Pevzner	814.479	0	367.738
1222	CCMSLIB00000577731	veraguamide_K_22288_dereplictor_pv_1.06447e-14	815.4	G3	Okeania	M+H	1952_028A5_GA5_01_15275.mzXML	Prenol lipids	0.114286	1	Depsipeptides	0.0571429	Organic compounds	0.666667	Aliphatic heteromonocyclic compounds	0.184127	6	nan	0.131217	Lipids and lipid-like molecules	0.169841	0	14029	1	N/A	N/A	0	0	3	0	0	0	http://gnps.ucsd.edu/ProteoSAFe/gnpslibraryspectrum.jsp?SpectrumID=CCMSLIB00000577731	https://gnps.ucsd.edu//ProteoSAFe/result.jsp?task=9c4f6a15087743f7a97907c3229c4711&view=cluster_details&protein=14029&show=true	https://gnps.ucsd.edu/ProteoSAFe/result.jsp?view=network_displayer&componentindex=1&task=9c4f6a15087743f7a97907c3229c4711&show=true	N/A	N/A	N/A	N/A	3	1.99304	0.755196	2450.24	14029	3	Pevzner	815.4	0	363.682
62			381.017	G3	Okeania		A1765_015E11_RE11_01_13970.mzXML	no matches	0	S199	no matches	0	no matches	0	no matches	0	1	no matches	0	no matches	0	0	5530	-1			0	0	3	0	0	0		https://gnps.ucsd.edu//ProteoSAFe/result.jsp?task=9c4f6a15087743f7a97907c3229c4711&view=cluster_details&protein=5530&show=true	https://gnps.ucsd.edu/ProteoSAFe/result.jsp?view=network_displayer&componentindex=-1&task=9c4f6a15087743f7a97907c3229c4711&show=true									5530	3		381.017	0	111.009
64			932.078	G2	Moorena		2035 cr_GD1_01_37757.mzXML	Prenol lipids	0.375	81	Macrolides and analogues	0.25	Organic compounds	0.75	Aliphatic heteropolycyclic compounds	0.375	4	nan	0.25	Lipids and lipid-like molecules	0.375	0	15282	81			0	2	0	0	0	0		https://gnps.ucsd.edu//ProteoSAFe/result.jsp?task=9c4f6a15087743f7a97907c3229c4711&view=cluster_details&protein=15282&show=true	https://gnps.ucsd.edu/ProteoSAFe/result.jsp?view=network_displayer&componentindex=81&task=9c4f6a15087743f7a97907c3229c4711&show=true									15282	2		932.078	0	710.705
65			530.557	G2	Moorena		2035 cr_GD1_01_37757.mzXML	no matches	0	S410	no matches	0	no matches	0	no matches	0	1	no matches	0	no matches	0	0	9378	-1			0	2	0	0	0	0		https://gnps.ucsd.edu//ProteoSAFe/result.jsp?task=9c4f6a15087743f7a97907c3229c4711&view=cluster_details&protein=9378&show=true	https://gnps.ucsd.edu/ProteoSAFe/result.jsp?view=network_displayer&componentindex=-1&task=9c4f6a15087743f7a97907c3229c4711&show=true									9378	2		530.557	0	621
66			416.242	G3	Okeania		A1765_015E11_RE11_01_13970.mzXML	no matches	0	S262	no matches	0	no matches	0	no matches	0	1	no matches	0	no matches	0	0	6561	-1			0	0	4	0	0	0		https://gnps.ucsd.edu//ProteoSAFe/result.jsp?task=9c4f6a15087743f7a97907c3229c4711&view=cluster_details&protein=6561&show=true	https://gnps.ucsd.edu/ProteoSAFe/result.jsp?view=network_displayer&componentindex=-1&task=9c4f6a15087743f7a97907c3229c4711&show=true									6561	4		416.242	0	369.672
67			687.315	G4	Symploca		1716_012E3_GE3_01_13654.mzXML	no matches	0	S645	no matches	0	no matches	0	no matches	0	1	no matches	0	no matches	0	0	12191	-1			0	0	0	2	0	0		https://gnps.ucsd.edu//ProteoSAFe/result.jsp?task=9c4f6a15087743f7a97907c3229c4711&view=cluster_details&protein=12191&show=true	https://gnps.ucsd.edu/ProteoSAFe/result.jsp?view=network_displayer&componentindex=-1&task=9c4f6a15087743f7a97907c3229c4711&show=true									12191	2		687.315	0	627.686
68			521.345	G3	Okeania		A1765_015E11_RE11_01_13970.mzXML	no matches	0	S402	no matches	0	no matches	0	no matches	0	1	no matches	0	no matches	0	0	9195	-1			0	0	3	0	0	0		https://gnps.ucsd.edu//ProteoSAFe/result.jsp?task=9c4f6a15087743f7a97907c3229c4711&view=cluster_details&protein=9195&show=true	https://gnps.ucsd.edu/ProteoSAFe/result.jsp?view=network_displayer&componentindex=-1&task=9c4f6a15087743f7a97907c3229c4711&show=true									9195	3		521.345	0	404.114
69			988.741	G4	Symploca		1716_012E3_GE3_01_13654.mzXML	no matches	0	S1000	no matches	0	no matches	0	no matches	0	1	no matches	0	no matches	0	0	15762	-1			0	0	0	3	0	0		https://gnps.ucsd.edu//ProteoSAFe/result.jsp?task=9c4f6a15087743f7a97907c3229c4711&view=cluster_details&protein=15762&show=true	https://gnps.ucsd.edu/ProteoSAFe/result.jsp?view=network_displayer&componentindex=-1&task=9c4f6a15087743f7a97907c3229c4711&show=true									15762	3		988.741	0	490.561
70			613.482	G2	Moorena		2103 cr_GE7_01_37775.mzXML	no matches	0	S553	no matches	0	no matches	0	no matches	0	1	no matches	0	no matches	0	0	10944	-1			0	3	0	0	0	0		https://gnps.ucsd.edu//ProteoSAFe/result.jsp?task=9c4f6a15087743f7a97907c3229c4711&view=cluster_details&protein=10944&show=true	https://gnps.ucsd.edu/ProteoSAFe/result.jsp?view=network_displayer&componentindex=-1&task=9c4f6a15087743f7a97907c3229c4711&show=true									10944	3		613.482	0	585.438
71			226.952	G3,G4	Okeania,Symploca		1716_012E3_GE3_01_13654.mzXML|1952_028A5_GA5_01_15275.mzXML|A1837_020A11_GA11_01_14445.mzXML	no matches	0	S65	no matches	0	no matches	0	no matches	0	1	no matches	0	no matches	0	0	958	-1			0	0	1	2	0	0		https://gnps.ucsd.edu//ProteoSAFe/result.jsp?task=9c4f6a15087743f7a97907c3229c4711&view=cluster_details&protein=958&show=true	https://gnps.ucsd.edu/ProteoSAFe/result.jsp?view=network_displayer&componentindex=-1&task=9c4f6a15087743f7a97907c3229c4711&show=true									958	3		226.952	0	360.685
72			866.548	G3	Okeania		1952_028A5_GA5_01_15275.mzXML	no matches	0	S875	no matches	0	no matches	0	no matches	0	1	no matches	0	no matches	0	0	14681	-1			0	0	2	0	0	0		https://gnps.ucsd.edu//ProteoSAFe/result.jsp?task=9c4f6a15087743f7a97907c3229c4711&view=cluster_details&protein=14681&show=true	https://gnps.ucsd.edu/ProteoSAFe/result.jsp?view=network_displayer&componentindex=-1&task=9c4f6a15087743f7a97907c3229c4711&show=true									14681	2		866.548	0	346.672
73			659.283	G2	Moorena		2035 cr_GD1_01_37757.mzXML	no matches	0	S616	no matches	0	no matches	0	no matches	0	1	no matches	0	no matches	0	0	11687	-1			0	2	0	0	0	0		https://gnps.ucsd.edu//ProteoSAFe/result.jsp?task=9c4f6a15087743f7a97907c3229c4711&view=cluster_details&protein=11687&show=true	https://gnps.ucsd.edu/ProteoSAFe/result.jsp?view=network_displayer&componentindex=-1&task=9c4f6a15087743f7a97907c3229c4711&show=true									11687	2		659.283	0	509.748
74			603.407	G3,G4	Okeania,Symploca		1942_027D9_RD9_01_15211.mzXML|A1837_020A11_GA11_01_14445.mzXML	no matches	0	S533	no matches	0	no matches	0	no matches	0	1	no matches	0	no matches	0	0	10764	-1			0	0	1	1	0	0		https://gnps.ucsd.edu//ProteoSAFe/result.jsp?task=9c4f6a15087743f7a97907c3229c4711&view=cluster_details&protein=10764&show=true	https://gnps.ucsd.edu/ProteoSAFe/result.jsp?view=network_displayer&componentindex=-1&task=9c4f6a15087743f7a97907c3229c4711&show=true									10764	2		603.407	0	702.077
75			246.933	G3,G4	Okeania,Symploca		1952_028A5_GA5_01_15275.mzXML|A1837_020A11_GA11_01_14445.mzXML	no matches	0	S81	no matches	0	no matches	0	no matches	0	1	no matches	0	no matches	0	0	1450	-1			0	0	1	1	0	0		https://gnps.ucsd.edu//ProteoSAFe/result.jsp?task=9c4f6a15087743f7a97907c3229c4711&view=cluster_details&protein=1450&show=true	https://gnps.ucsd.edu/ProteoSAFe/result.jsp?view=network_displayer&componentindex=-1&task=9c4f6a15087743f7a97907c3229c4711&show=true									1450	2		246.933	0	98.3055
76			464.371	G3	Okeania		A1765_015E11_RE11_01_13970.mzXML	Fatty Acyls	0.128205	4	N-methylpyridinium compounds	0.0769231	Organic compounds	0.384615	Aliphatic acyclic compounds	0.230769	13	Carbonyl compounds	0.102564	Lipids and lipid-like molecules	0.205128	0	7899	4			0	0	2	0	0	0		https://gnps.ucsd.edu//ProteoSAFe/result.jsp?task=9c4f6a15087743f7a97907c3229c4711&view=cluster_details&protein=7899&show=true	https://gnps.ucsd.edu/ProteoSAFe/result.jsp?view=network_displayer&componentindex=4&task=9c4f6a15087743f7a97907c3229c4711&show=true									7899	2		464.371	0	571.933
77			897.137	G3,G4	Okeania,Symploca		1942_027D9_RD9_01_15211.mzXML|A1837_020A11_GA11_01_14445.mzXML	no matches	0	S905	no matches	0	no matches	0	no matches	0	1	no matches	0	no matches	0	0	14962	-1			0	0	1	1	0	0		https://gnps.ucsd.edu//ProteoSAFe/result.jsp?task=9c4f6a15087743f7a97907c3229c4711&view=cluster_details&protein=14962&show=true	https://gnps.ucsd.edu/ProteoSAFe/result.jsp?view=network_displayer&componentindex=-1&task=9c4f6a15087743f7a97907c3229c4711&show=true									14962	2		897.137	0	710.524
79			647.448	G1,G2,G4	Leptolyngbya,Moorena,Symploca		ASI16JUL14_2_C_GA3_01_37723.mzXML|ISB03NOV94_8_C_GA6_01_37726.mzXML|2035 cr_GD1_01_37757.mzXML|2080 cr_GE2_01_37770.mzXML	no matches	0	S603	no matches	0	no matches	0	no matches	0	1	no matches	0	no matches	0	0	11551	-1			1	4	0	1	0	0		https://gnps.ucsd.edu//ProteoSAFe/result.jsp?task=9c4f6a15087743f7a97907c3229c4711&view=cluster_details&protein=11551&show=true	https://gnps.ucsd.edu/ProteoSAFe/result.jsp?view=network_displayer&componentindex=-1&task=9c4f6a15087743f7a97907c3229c4711&show=true									11551	6		647.448	0	646.247
80			448.769	G3	Okeania		1952_028A5_GA5_01_15275.mzXML	no matches	0	S298	no matches	0	no matches	0	no matches	0	1	no matches	0	no matches	0	0	7491	-1			0	0	2	0	0	0		https://gnps.ucsd.edu//ProteoSAFe/result.jsp?task=9c4f6a15087743f7a97907c3229c4711&view=cluster_details&protein=7491&show=true	https://gnps.ucsd.edu/ProteoSAFe/result.jsp?view=network_displayer&componentindex=-1&task=9c4f6a15087743f7a97907c3229c4711&show=true									7491	2		448.769	0	357.06
81			292.792	G4	Symploca		1716_012E3_GE3_01_13654.mzXML|A1837_020A11_GA11_01_14445.mzXML	no matches	0	S113	no matches	0	no matches	0	no matches	0	1	no matches	0	no matches	0	0	3092	-1			0	0	0	2	0	0		https://gnps.ucsd.edu//ProteoSAFe/result.jsp?task=9c4f6a15087743f7a97907c3229c4711&view=cluster_details&protein=3092&show=true	https://gnps.ucsd.edu/ProteoSAFe/result.jsp?view=network_displayer&componentindex=-1&task=9c4f6a15087743f7a97907c3229c4711&show=true									3092	2		292.792	0	308.971
82			399.322	G3	Okeania		1942_027D9_RD9_01_15211.mzXML	no matches	0	S239	no matches	0	no matches	0	no matches	0	1	no matches	0	no matches	0	0	6092	-1			0	0	2	0	0	0		https://gnps.ucsd.edu//ProteoSAFe/result.jsp?task=9c4f6a15087743f7a97907c3229c4711&view=cluster_details&protein=6092&show=true	https://gnps.ucsd.edu/ProteoSAFe/result.jsp?view=network_displayer&componentindex=-1&task=9c4f6a15087743f7a97907c3229c4711&show=true									6092	2		399.322	0	196.107
83			1058.77	G3	Okeania		1952_028A5_GA5_01_15275.mzXML|A1765_015E11_RE11_01_13970.mzXML	no matches	0	S1036	no matches	0	no matches	0	no matches	0	1	no matches	0	no matches	0	0	15932	-1			0	0	4	0	0	0		https://gnps.ucsd.edu//ProteoSAFe/result.jsp?task=9c4f6a15087743f7a97907c3229c4711&view=cluster_details&protein=15932&show=true	https://gnps.ucsd.edu/ProteoSAFe/result.jsp?view=network_displayer&componentindex=-1&task=9c4f6a15087743f7a97907c3229c4711&show=true									15932	4		1058.77	0	733.346
84			758.573	G2	Moorena		2035 cr_GD1_01_37757.mzXML	no matches	0	S743	no matches	0	no matches	0	no matches	0	1	no matches	0	no matches	0	0	13300	-1			0	2	0	0	0	0		https://gnps.ucsd.edu//ProteoSAFe/result.jsp?task=9c4f6a15087743f7a97907c3229c4711&view=cluster_details&protein=13300&show=true	https://gnps.ucsd.edu/ProteoSAFe/result.jsp?view=network_displayer&componentindex=-1&task=9c4f6a15087743f7a97907c3229c4711&show=true									13300	2		758.573	0	640.85
86			619.514	G4	Symploca		A1837_020A11_GA11_01_14445.mzXML	no matches	0	S567	no matches	0	no matches	0	no matches	0	1	no matches	0	no matches	0	0	11056	-1			0	0	0	3	0	0		https://gnps.ucsd.edu//ProteoSAFe/result.jsp?task=9c4f6a15087743f7a97907c3229c4711&view=cluster_details&protein=11056&show=true	https://gnps.ucsd.edu/ProteoSAFe/result.jsp?view=network_displayer&componentindex=-1&task=9c4f6a15087743f7a97907c3229c4711&show=true									11056	3		619.514	0	542.783
87			508.587	G2,G3	Moorena,Okeania		2103 cr_GE7_01_37775.mzXML|1952_028A5_GA5_01_15275.mzXML	no matches	0	S378	no matches	0	no matches	0	no matches	0	1	no matches	0	no matches	0	0	8864	-1			0	2	1	0	0	0		https://gnps.ucsd.edu//ProteoSAFe/result.jsp?task=9c4f6a15087743f7a97907c3229c4711&view=cluster_details&protein=8864&show=true	https://gnps.ucsd.edu/ProteoSAFe/result.jsp?view=network_displayer&componentindex=-1&task=9c4f6a15087743f7a97907c3229c4711&show=true									8864	3		508.587	0	727.775
88			839.604	G2	Moorena		2103 cr_GE7_01_37775.mzXML	no matches	0	S846	no matches	0	no matches	0	no matches	0	1	no matches	0	no matches	0	0	14368	-1			0	2	0	0	0	0		https://gnps.ucsd.edu//ProteoSAFe/result.jsp?task=9c4f6a15087743f7a97907c3229c4711&view=cluster_details&protein=14368&show=true	https://gnps.ucsd.edu/ProteoSAFe/result.jsp?view=network_displayer&componentindex=-1&task=9c4f6a15087743f7a97907c3229c4711&show=true									14368	2		839.604	0	651.051
90			877.606	G2	Moorena		2035 cr_GD1_01_37757.mzXML	Prenol lipids	1	18	Tigliane and ingenane diterpenoids	0.5	Organic compounds	1	Aliphatic homopolycyclic compounds	0.5	2	Diterpenoids	0.5	Lipids and lipid-like molecules	1	0	14806	18			0	2	0	0	0	0		https://gnps.ucsd.edu//ProteoSAFe/result.jsp?task=9c4f6a15087743f7a97907c3229c4711&view=cluster_details&protein=14806&show=true	https://gnps.ucsd.edu/ProteoSAFe/result.jsp?view=network_displayer&componentindex=18&task=9c4f6a15087743f7a97907c3229c4711&show=true									14806	2		877.606	0	483.587
91			838.655	G2	Moorena		2103 cr_GE7_01_37775.mzXML	no matches	0	S842	no matches	0	no matches	0	no matches	0	1	no matches	0	no matches	0	0	14330	-1			0	2	0	0	0	0		https://gnps.ucsd.edu//ProteoSAFe/result.jsp?task=9c4f6a15087743f7a97907c3229c4711&view=cluster_details&protein=14330&show=true	https://gnps.ucsd.edu/ProteoSAFe/result.jsp?view=network_displayer&componentindex=-1&task=9c4f6a15087743f7a97907c3229c4711&show=true									14330	2		838.655	0	733.795
92			822.45	G3	Okeania		1952_028A5_GA5_01_15275.mzXML	Glycerophospholipids	0.5	126	Phosphatidylcholines	0.357143	Organic compounds	1	Aliphatic acyclic compounds	0.5	2	Glycerophosphocholines	0.357143	Lipids and lipid-like molecules	0.666667	0	14113	126			0	0	7	0	0	0		https://gnps.ucsd.edu//ProteoSAFe/result.jsp?task=9c4f6a15087743f7a97907c3229c4711&view=cluster_details&protein=14113&show=true	https://gnps.ucsd.edu/ProteoSAFe/result.jsp?view=network_displayer&componentindex=126&task=9c4f6a15087743f7a97907c3229c4711&show=true									14113	7		822.45	0	342.621
93			520.432	G3	Okeania		A1765_015E11_RE11_01_13970.mzXML	Fatty Acyls	0.128205	4	N-methylpyridinium compounds	0.0769231	Organic compounds	0.384615	Aliphatic acyclic compounds	0.230769	13	Carbonyl compounds	0.102564	Lipids and lipid-like molecules	0.205128	0	9181	4			0	0	2	0	0	0		https://gnps.ucsd.edu//ProteoSAFe/result.jsp?task=9c4f6a15087743f7a97907c3229c4711&view=cluster_details&protein=9181&show=true	https://gnps.ucsd.edu/ProteoSAFe/result.jsp?view=network_displayer&componentindex=4&task=9c4f6a15087743f7a97907c3229c4711&show=true									9181	2		520.432	0	680.493
94			751.508	G4	Symploca		1716_012E3_GE3_01_13654.mzXML	no matches	0	S729	no matches	0	no matches	0	no matches	0	1	no matches	0	no matches	0	0	13190	-1			0	0	0	2	0	0		https://gnps.ucsd.edu//ProteoSAFe/result.jsp?task=9c4f6a15087743f7a97907c3229c4711&view=cluster_details&protein=13190&show=true	https://gnps.ucsd.edu/ProteoSAFe/result.jsp?view=network_displayer&componentindex=-1&task=9c4f6a15087743f7a97907c3229c4711&show=true									13190	2		751.508	0	252.166
95			516.343	G3,G4	Okeania,Symploca		1952_028A5_GA5_01_15275.mzXML|A1765_015E11_RE11_01_13970.mzXML|A1837_020A11_GA11_01_14445.mzXML|1942_027D9_RD9_01_15211.mzXML	Carboxylic acids and derivatives	0.375	5	Dichlorobenzenes	0.25	Organic compounds	1	Aromatic heteromonocyclic compounds	0.3	4	Amino acids, peptides, and analogues	0.375	Organic acids and derivatives	0.375	0	9045	5			0	0	12	2	0	0		https://gnps.ucsd.edu//ProteoSAFe/result.jsp?task=9c4f6a15087743f7a97907c3229c4711&view=cluster_details&protein=9045&show=true	https://gnps.ucsd.edu/ProteoSAFe/result.jsp?view=network_displayer&componentindex=5&task=9c4f6a15087743f7a97907c3229c4711&show=true									9045	14		516.343	0	695.495
96			460.219	G2	Moorena		2035 cr_GD1_01_37757.mzXML	no matches	0	S312	no matches	0	no matches	0	no matches	0	1	no matches	0	no matches	0	0	7795	-1			0	2	0	0	0	0		https://gnps.ucsd.edu//ProteoSAFe/result.jsp?task=9c4f6a15087743f7a97907c3229c4711&view=cluster_details&protein=7795&show=true	https://gnps.ucsd.edu/ProteoSAFe/result.jsp?view=network_displayer&componentindex=-1&task=9c4f6a15087743f7a97907c3229c4711&show=true									7795	2		460.219	0	307.797
97			893.759	G2	Moorena		2103 cr_GE7_01_37775.mzXML|2035 cr_GD1_01_37757.mzXML	no matches	0	S901	no matches	0	no matches	0	no matches	0	1	no matches	0	no matches	0	0	14942	-1			0	2	0	0	0	0		https://gnps.ucsd.edu//ProteoSAFe/result.jsp?task=9c4f6a15087743f7a97907c3229c4711&view=cluster_details&protein=14942&show=true	https://gnps.ucsd.edu/ProteoSAFe/result.jsp?view=network_displayer&componentindex=-1&task=9c4f6a15087743f7a97907c3229c4711&show=true									14942	2		893.759	0	626.765
98			916.076	G2	Moorena		2035 cr_GD1_01_37757.mzXML	Glycerophospholipids	0.12	14	Dimethylphosphatidylethanolamines	0.08	Organic compounds	0.4	Aromatic heteropolycyclic compounds	0.123	25	Glycerophosphoethanolamines	0.102857	Lipids and lipid-like molecules	0.315333	0	15146	14			0	2	0	0	0	0		https://gnps.ucsd.edu//ProteoSAFe/result.jsp?task=9c4f6a15087743f7a97907c3229c4711&view=cluster_details&protein=15146&show=true	https://gnps.ucsd.edu/ProteoSAFe/result.jsp?view=network_displayer&componentindex=14&task=9c4f6a15087743f7a97907c3229c4711&show=true									15146	2		916.076	0	708.111
99			773.516	G2	Moorena		ASI16JUL14_2_C_GA3_01_37723.mzXML	no matches	0	S764	no matches	0	no matches	0	no matches	0	1	no matches	0	no matches	0	0	13496	-1			0	2	0	0	0	0		https://gnps.ucsd.edu//ProteoSAFe/result.jsp?task=9c4f6a15087743f7a97907c3229c4711&view=cluster_details&protein=13496&show=true	https://gnps.ucsd.edu/ProteoSAFe/result.jsp?view=network_displayer&componentindex=-1&task=9c4f6a15087743f7a97907c3229c4711&show=true									13496	2		773.516	0	617.778
100			164.033	G4	Symploca		1716_012E3_GE3_01_13654.mzXML|A1837_020A11_GA11_01_14445.mzXML	no matches	0	S8	no matches	0	no matches	0	no matches	0	1	no matches	0	no matches	0	0	91	-1			0	0	0	2	0	0		https://gnps.ucsd.edu//ProteoSAFe/result.jsp?task=9c4f6a15087743f7a97907c3229c4711&view=cluster_details&protein=91&show=true	https://gnps.ucsd.edu/ProteoSAFe/result.jsp?view=network_displayer&componentindex=-1&task=9c4f6a15087743f7a97907c3229c4711&show=true									91	2		164.033	0	165.11
102			861.263	G3	Okeania		1942_027D9_RD9_01_15211.mzXML	no matches	0	S872	no matches	0	no matches	0	no matches	0	1	no matches	0	no matches	0	0	14627	-1			0	0	3	0	0	0		https://gnps.ucsd.edu//ProteoSAFe/result.jsp?task=9c4f6a15087743f7a97907c3229c4711&view=cluster_details&protein=14627&show=true	https://gnps.ucsd.edu/ProteoSAFe/result.jsp?view=network_displayer&componentindex=-1&task=9c4f6a15087743f7a97907c3229c4711&show=true									14627	3		861.263	0	716.177
103			602.31	G4	Symploca		1716_012E3_GE3_01_13654.mzXML	no matches	0	S529	no matches	0	no matches	0	no matches	0	1	no matches	0	no matches	0	0	10746	-1			0	0	0	2	0	0		https://gnps.ucsd.edu//ProteoSAFe/result.jsp?task=9c4f6a15087743f7a97907c3229c4711&view=cluster_details&protein=10746&show=true	https://gnps.ucsd.edu/ProteoSAFe/result.jsp?view=network_displayer&componentindex=-1&task=9c4f6a15087743f7a97907c3229c4711&show=true									10746	2		602.31	0	257.722
104			430.294	G2	Moorena		2035 cr_GD1_01_37757.mzXML	no matches	0	S281	no matches	0	no matches	0	no matches	0	1	no matches	0	no matches	0	0	6939	-1			0	4	0	0	0	0		https://gnps.ucsd.edu//ProteoSAFe/result.jsp?task=9c4f6a15087743f7a97907c3229c4711&view=cluster_details&protein=6939&show=true	https://gnps.ucsd.edu/ProteoSAFe/result.jsp?view=network_displayer&componentindex=-1&task=9c4f6a15087743f7a97907c3229c4711&show=true									6939	4		430.294	0	246.964
105			453.271	G3	Okeania		1942_027D9_RD9_01_15211.mzXML	no matches	0	S304	no matches	0	no matches	0	no matches	0	1	no matches	0	no matches	0	0	7652	-1			0	0	2	0	0	0		https://gnps.ucsd.edu//ProteoSAFe/result.jsp?task=9c4f6a15087743f7a97907c3229c4711&view=cluster_details&protein=7652&show=true	https://gnps.ucsd.edu/ProteoSAFe/result.jsp?view=network_displayer&componentindex=-1&task=9c4f6a15087743f7a97907c3229c4711&show=true									7652	2		453.271	0	359.655
106			546.401	G3	Okeania		A1765_015E11_RE11_01_13970.mzXML	Carboxylic acids and derivatives	0.2	8	Cyclic peptides	0.2	Organic compounds	0.4	Aliphatic heteromonocyclic compounds	0.2	5	Amino acids, peptides, and analogues	0.2	Organic acids and derivatives	0.2	0	9696	8			0	0	4	0	0	0		https://gnps.ucsd.edu//ProteoSAFe/result.jsp?task=9c4f6a15087743f7a97907c3229c4711&view=cluster_details&protein=9696&show=true	https://gnps.ucsd.edu/ProteoSAFe/result.jsp?view=network_displayer&componentindex=8&task=9c4f6a15087743f7a97907c3229c4711&show=true									9696	4		546.401	0	373.288
107			917.99	G2	Moorena		2035 cr_GD1_01_37757.mzXML	no matches	0	S926	no matches	0	no matches	0	no matches	0	1	no matches	0	no matches	0	0	15152	-1			0	3	0	0	0	0		https://gnps.ucsd.edu//ProteoSAFe/result.jsp?task=9c4f6a15087743f7a97907c3229c4711&view=cluster_details&protein=15152&show=true	https://gnps.ucsd.edu/ProteoSAFe/result.jsp?view=network_displayer&componentindex=-1&task=9c4f6a15087743f7a97907c3229c4711&show=true									15152	3		917.99	0	307.377
108			623.287	G2,G3,G4	Moorena,Okeania,Symploca		2103 cr_GE7_01_37775.mzXML|1716_012E3_GE3_01_13654.mzXML|2035 cr_GD1_01_37757.mzXML|2080 cr_GE2_01_37770.mzXML|1942_027D9_RD9_01_15211.mzXML	Prenol lipids	0.348148	45	Porphyrins	0.103704	Organic compounds	1	Aromatic heteropolycyclic compounds	0.585185	3	nan	0.274074	Lipids and lipid-like molecules	0.348148	0	11121	45			0	5	2	6	0	0		https://gnps.ucsd.edu//ProteoSAFe/result.jsp?task=9c4f6a15087743f7a97907c3229c4711&view=cluster_details&protein=11121&show=true	https://gnps.ucsd.edu/ProteoSAFe/result.jsp?view=network_displayer&componentindex=45&task=9c4f6a15087743f7a97907c3229c4711&show=true									11121	13		623.287	0	500.434
109			841.406	G1,G2,G4	Leptolyngbya,Moorena,Symploca		ISB03NOV94_8_C_GA6_01_37726.mzXML|2035 cr_GD1_01_37757.mzXML|2080 cr_GE2_01_37770.mzXML	Organooxygen compounds	0.333333	27	N-acyl-alpha-hexosamines	0.333333	Organic compounds	0.333333	Aliphatic heteromonocyclic compounds	0.333333	3	Carbohydrates and carbohydrate conjugates	0.333333	Organic oxygen compounds	0.333333	0	14377	27			1	4	0	4	0	0		https://gnps.ucsd.edu//ProteoSAFe/result.jsp?task=9c4f6a15087743f7a97907c3229c4711&view=cluster_details&protein=14377&show=true	https://gnps.ucsd.edu/ProteoSAFe/result.jsp?view=network_displayer&componentindex=27&task=9c4f6a15087743f7a97907c3229c4711&show=true									14377	9		841.406	0	742.443
110			615.497	G2	Moorena		2103 cr_GE7_01_37775.mzXML	no matches	0	S558	no matches	0	no matches	0	no matches	0	1	no matches	0	no matches	0	0	10968	-1			0	2	0	0	0	0		https://gnps.ucsd.edu//ProteoSAFe/result.jsp?task=9c4f6a15087743f7a97907c3229c4711&view=cluster_details&protein=10968&show=true	https://gnps.ucsd.edu/ProteoSAFe/result.jsp?view=network_displayer&componentindex=-1&task=9c4f6a15087743f7a97907c3229c4711&show=true									10968	2		615.497	0	603.551
112			769.932	G2	Moorena		2103 cr_GE7_01_37775.mzXML	no matches	0	S757	no matches	0	no matches	0	no matches	0	1	no matches	0	no matches	0	0	13439	-1			0	2	0	0	0	0		https://gnps.ucsd.edu//ProteoSAFe/result.jsp?task=9c4f6a15087743f7a97907c3229c4711&view=cluster_details&protein=13439&show=true	https://gnps.ucsd.edu/ProteoSAFe/result.jsp?view=network_displayer&componentindex=-1&task=9c4f6a15087743f7a97907c3229c4711&show=true									13439	2		769.932	0	205.782
113			649.523	G4	Symploca		A1837_020A11_GA11_01_14445.mzXML	Prenol lipids	0.25	35	Sesterterpenoids	0.25	Organic compounds	0.5	Aliphatic homomonocyclic compounds	0.25	4	Sesterterpenoids	0.25	Lipids and lipid-like molecules	0.416667	0	11590	35			0	0	0	4	0	0		https://gnps.ucsd.edu//ProteoSAFe/result.jsp?task=9c4f6a15087743f7a97907c3229c4711&view=cluster_details&protein=11590&show=true	https://gnps.ucsd.edu/ProteoSAFe/result.jsp?view=network_displayer&componentindex=35&task=9c4f6a15087743f7a97907c3229c4711&show=true									11590	4		649.523	0	464.892
114			933.558	G1,G2	Leptolyngbya,Moorena		ASI16JUL14_2_C_GA3_01_37723.mzXML|ISB03NOV94_8_C_GA6_01_37726.mzXML|2103 cr_GE7_01_37775.mzXML	Prenol lipids	0.5	98	Polyprenyl phospho carbohydrates	0.5	Organic compounds	1	Aliphatic heteromonocyclic compounds	0.571429	2	Polyprenols	0.5	Lipids and lipid-like molecules	0.928571	0	15291	98			2	6	0	0	0	0		https://gnps.ucsd.edu//ProteoSAFe/result.jsp?task=9c4f6a15087743f7a97907c3229c4711&view=cluster_details&protein=15291&show=true	https://gnps.ucsd.edu/ProteoSAFe/result.jsp?view=network_displayer&componentindex=98&task=9c4f6a15087743f7a97907c3229c4711&show=true									15291	8		933.558	0	608.841
115			387.25	G4	Symploca		1716_012E3_GE3_01_13654.mzXML	no matches	0	S213	no matches	0	no matches	0	no matches	0	1	no matches	0	no matches	0	0	5713	-1			0	0	0	2	0	0		https://gnps.ucsd.edu//ProteoSAFe/result.jsp?task=9c4f6a15087743f7a97907c3229c4711&view=cluster_details&protein=5713&show=true	https://gnps.ucsd.edu/ProteoSAFe/result.jsp?view=network_displayer&componentindex=-1&task=9c4f6a15087743f7a97907c3229c4711&show=true									5713	2		387.25	0	301.901
116			735.268	G3	Okeania		A1765_015E11_RE11_01_13970.mzXML	no matches	0	S700	no matches	0	no matches	0	no matches	0	1	no matches	0	no matches	0	0	12933	-1			0	0	2	0	0	0		https://gnps.ucsd.edu//ProteoSAFe/result.jsp?task=9c4f6a15087743f7a97907c3229c4711&view=cluster_details&protein=12933&show=true	https://gnps.ucsd.edu/ProteoSAFe/result.jsp?view=network_displayer&componentindex=-1&task=9c4f6a15087743f7a97907c3229c4711&show=true									12933	2		735.268	0	232.145
117			739.58	G1,G2,G4	Leptolyngbya,Moorena,Symploca		ASI16JUL14_2_C_GA3_01_37723.mzXML|ISB03NOV94_8_C_GA6_01_37726.mzXML|2035 cr_GD1_01_37757.mzXML|2080 cr_GE2_01_37770.mzXML	no matches	0	S707	no matches	0	no matches	0	no matches	0	1	no matches	0	no matches	0	0	12989	-1			3	3	0	1	0	0		https://gnps.ucsd.edu//ProteoSAFe/result.jsp?task=9c4f6a15087743f7a97907c3229c4711&view=cluster_details&protein=12989&show=true	https://gnps.ucsd.edu/ProteoSAFe/result.jsp?view=network_displayer&componentindex=-1&task=9c4f6a15087743f7a97907c3229c4711&show=true									12989	7		739.58	0	653.907
119			548.356	G4	Symploca		1716_012E3_GE3_01_13654.mzXML	Tropones	0.333333	80	Tropones	0.333333	Organic compounds	1	Aromatic homopolycyclic compounds	0.333333	3	nan	0.555556	Hydrocarbon derivatives	0.333333	0	9728	80			0	0	0	3	0	0		https://gnps.ucsd.edu//ProteoSAFe/result.jsp?task=9c4f6a15087743f7a97907c3229c4711&view=cluster_details&protein=9728&show=true	https://gnps.ucsd.edu/ProteoSAFe/result.jsp?view=network_displayer&componentindex=80&task=9c4f6a15087743f7a97907c3229c4711&show=true									9728	3		548.356	0	546.111
120			931.736	G2	Moorena		2103 cr_GE7_01_37775.mzXML	Prenol lipids	0.375	81	Macrolides and analogues	0.25	Organic compounds	0.75	Aliphatic heteropolycyclic compounds	0.375	4	nan	0.25	Lipids and lipid-like molecules	0.375	0	15262	81			0	5	0	0	0	0		https://gnps.ucsd.edu//ProteoSAFe/result.jsp?task=9c4f6a15087743f7a97907c3229c4711&view=cluster_details&protein=15262&show=true	https://gnps.ucsd.edu/ProteoSAFe/result.jsp?view=network_displayer&componentindex=81&task=9c4f6a15087743f7a97907c3229c4711&show=true									15262	5		931.736	0	722.296
121			583.432	G3	Okeania		1942_027D9_RD9_01_15211.mzXML	no matches	0	S509	no matches	0	no matches	0	no matches	0	1	no matches	0	no matches	0	0	10466	-1			0	0	2	0	0	0		https://gnps.ucsd.edu//ProteoSAFe/result.jsp?task=9c4f6a15087743f7a97907c3229c4711&view=cluster_details&protein=10466&show=true	https://gnps.ucsd.edu/ProteoSAFe/result.jsp?view=network_displayer&componentindex=-1&task=9c4f6a15087743f7a97907c3229c4711&show=true									10466	2		583.432	0	708.27
122			282.279	G4	Symploca		1716_012E3_GE3_01_13654.mzXML	no matches	0	S104	no matches	0	no matches	0	no matches	0	1	no matches	0	no matches	0	0	2609	-1			0	0	0	2	0	0		https://gnps.ucsd.edu//ProteoSAFe/result.jsp?task=9c4f6a15087743f7a97907c3229c4711&view=cluster_details&protein=2609&show=true	https://gnps.ucsd.edu/ProteoSAFe/result.jsp?view=network_displayer&componentindex=-1&task=9c4f6a15087743f7a97907c3229c4711&show=true									2609	2		282.279	0	480.714
123			603.223	G2	Moorena		2035 cr_GD1_01_37757.mzXML	no matches	0	S531	no matches	0	no matches	0	no matches	0	1	no matches	0	no matches	0	0	10752	-1			0	3	0	0	0	0		https://gnps.ucsd.edu//ProteoSAFe/result.jsp?task=9c4f6a15087743f7a97907c3229c4711&view=cluster_details&protein=10752&show=true	https://gnps.ucsd.edu/ProteoSAFe/result.jsp?view=network_displayer&componentindex=-1&task=9c4f6a15087743f7a97907c3229c4711&show=true									10752	3		603.223	0	427.196
124			393.159	G2	Moorena		2103 cr_GE7_01_37775.mzXML	no matches	0	S221	no matches	0	no matches	0	no matches	0	1	no matches	0	no matches	0	0	5865	-1			0	3	0	0	0	0		https://gnps.ucsd.edu//ProteoSAFe/result.jsp?task=9c4f6a15087743f7a97907c3229c4711&view=cluster_details&protein=5865&show=true	https://gnps.ucsd.edu/ProteoSAFe/result.jsp?view=network_displayer&componentindex=-1&task=9c4f6a15087743f7a97907c3229c4711&show=true									5865	3		393.159	0	183.886
125			694.311	G3	Okeania		A1765_015E11_RE11_01_13970.mzXML	no matches	0	S653	no matches	0	no matches	0	no matches	0	1	no matches	0	no matches	0	0	12298	-1			0	0	2	0	0	0		https://gnps.ucsd.edu//ProteoSAFe/result.jsp?task=9c4f6a15087743f7a97907c3229c4711&view=cluster_details&protein=12298&show=true	https://gnps.ucsd.edu/ProteoSAFe/result.jsp?view=network_displayer&componentindex=-1&task=9c4f6a15087743f7a97907c3229c4711&show=true									12298	2		694.311	0	234.323
126			889.869	G2	Moorena		2103 cr_GE7_01_37775.mzXML	Glycerophospholipids	0.12	14	Dimethylphosphatidylethanolamines	0.08	Organic compounds	0.4	Aromatic heteropolycyclic compounds	0.123	25	Glycerophosphoethanolamines	0.102857	Lipids and lipid-like molecules	0.315333	0	14923	14			0	2	0	0	0	0		https://gnps.ucsd.edu//ProteoSAFe/result.jsp?task=9c4f6a15087743f7a97907c3229c4711&view=cluster_details&protein=14923&show=true	https://gnps.ucsd.edu/ProteoSAFe/result.jsp?view=network_displayer&componentindex=14&task=9c4f6a15087743f7a97907c3229c4711&show=true									14923	2		889.869	0	742.597
127			1019.44	G3	Okeania		A1765_015E11_RE11_01_13970.mzXML	no matches	0	S1021	no matches	0	no matches	0	no matches	0	1	no matches	0	no matches	0	0	15860	-1			0	0	2	0	0	0		https://gnps.ucsd.edu//ProteoSAFe/result.jsp?task=9c4f6a15087743f7a97907c3229c4711&view=cluster_details&protein=15860&show=true	https://gnps.ucsd.edu/ProteoSAFe/result.jsp?view=network_displayer&componentindex=-1&task=9c4f6a15087743f7a97907c3229c4711&show=true									15860	2		1019.44	0	254.239
128			645.268	G3,G4	Okeania,Symploca		1942_027D9_RD9_01_15211.mzXML|1716_012E3_GE3_01_13654.mzXML	no matches	0	S596	no matches	0	no matches	0	no matches	0	1	no matches	0	no matches	0	0	11473	-1			0	0	2	2	0	0		https://gnps.ucsd.edu//ProteoSAFe/result.jsp?task=9c4f6a15087743f7a97907c3229c4711&view=cluster_details&protein=11473&show=true	https://gnps.ucsd.edu/ProteoSAFe/result.jsp?view=network_displayer&componentindex=-1&task=9c4f6a15087743f7a97907c3229c4711&show=true									11473	4		645.268	0	530.014
129			321.241	G3,G4	Okeania,Symploca		1942_027D9_RD9_01_15211.mzXML|1716_012E3_GE3_01_13654.mzXML	no matches	0	S141	no matches	0	no matches	0	no matches	0	1	no matches	0	no matches	0	0	3957	-1			0	0	1	2	0	0		https://gnps.ucsd.edu//ProteoSAFe/result.jsp?task=9c4f6a15087743f7a97907c3229c4711&view=cluster_details&protein=3957&show=true	https://gnps.ucsd.edu/ProteoSAFe/result.jsp?view=network_displayer&componentindex=-1&task=9c4f6a15087743f7a97907c3229c4711&show=true									3957	3		321.241	0	441.236
130			646.367	G4	Symploca		A1837_020A11_GA11_01_14445.mzXML	no matches	0	S598	no matches	0	no matches	0	no matches	0	1	no matches	0	no matches	0	0	11492	-1			0	0	0	2	0	0		https://gnps.ucsd.edu//ProteoSAFe/result.jsp?task=9c4f6a15087743f7a97907c3229c4711&view=cluster_details&protein=11492&show=true	https://gnps.ucsd.edu/ProteoSAFe/result.jsp?view=network_displayer&componentindex=-1&task=9c4f6a15087743f7a97907c3229c4711&show=true									11492	2		646.367	0	626.176
131			315.225	G3,G4	Okeania,Symploca		1942_027D9_RD9_01_15211.mzXML|1716_012E3_GE3_01_13654.mzXML	no matches	0	S137	no matches	0	no matches	0	no matches	0	1	no matches	0	no matches	0	0	3724	-1			0	0	1	1	0	0		https://gnps.ucsd.edu//ProteoSAFe/result.jsp?task=9c4f6a15087743f7a97907c3229c4711&view=cluster_details&protein=3724&show=true	https://gnps.ucsd.edu/ProteoSAFe/result.jsp?view=network_displayer&componentindex=-1&task=9c4f6a15087743f7a97907c3229c4711&show=true									3724	2		315.225	0	100.01
133			784.554	G2	Moorena		2103 cr_GE7_01_37775.mzXML	no matches	0	S775	no matches	0	no matches	0	no matches	0	1	no matches	0	no matches	0	0	13649	-1			0	2	0	0	0	0		https://gnps.ucsd.edu//ProteoSAFe/result.jsp?task=9c4f6a15087743f7a97907c3229c4711&view=cluster_details&protein=13649&show=true	https://gnps.ucsd.edu/ProteoSAFe/result.jsp?view=network_displayer&componentindex=-1&task=9c4f6a15087743f7a97907c3229c4711&show=true									13649	2		784.554	0	563.479
134			917.578	G1,G2	Leptolyngbya,Moorena		ASI16JUL14_2_C_GA3_01_37723.mzXML|ISB03NOV94_8_C_GA6_01_37726.mzXML	no matches	0	S928	no matches	0	no matches	0	no matches	0	1	no matches	0	no matches	0	0	15158	-1			3	3	0	0	0	0		https://gnps.ucsd.edu//ProteoSAFe/result.jsp?task=9c4f6a15087743f7a97907c3229c4711&view=cluster_details&protein=15158&show=true	https://gnps.ucsd.edu/ProteoSAFe/result.jsp?view=network_displayer&componentindex=-1&task=9c4f6a15087743f7a97907c3229c4711&show=true									15158	6		917.578	0	630.169
135			621.306	G3	Okeania		1942_027D9_RD9_01_15211.mzXML	no matches	0	S569	no matches	0	no matches	0	no matches	0	1	no matches	0	no matches	0	0	11085	-1			0	0	2	0	0	0		https://gnps.ucsd.edu//ProteoSAFe/result.jsp?task=9c4f6a15087743f7a97907c3229c4711&view=cluster_details&protein=11085&show=true	https://gnps.ucsd.edu/ProteoSAFe/result.jsp?view=network_displayer&componentindex=-1&task=9c4f6a15087743f7a97907c3229c4711&show=true									11085	2		621.306	0	648.003
136			742.535	G1,G2	Leptolyngbya,Moorena		ASI16JUL14_2_C_GA3_01_37723.mzXML|ISB03NOV94_8_C_GA6_01_37726.mzXML|2035 cr_GD1_01_37757.mzXML	no matches	0	S711	no matches	0	no matches	0	no matches	0	1	no matches	0	no matches	0	0	13021	-1			1	3	0	0	0	0		https://gnps.ucsd.edu//ProteoSAFe/result.jsp?task=9c4f6a15087743f7a97907c3229c4711&view=cluster_details&protein=13021&show=true	https://gnps.ucsd.edu/ProteoSAFe/result.jsp?view=network_displayer&componentindex=-1&task=9c4f6a15087743f7a97907c3229c4711&show=true									13021	4		742.535	0	649.285
137			510.657	G3	Okeania		A1765_015E11_RE11_01_13970.mzXML	no matches	0	S384	no matches	0	no matches	0	no matches	0	1	no matches	0	no matches	0	0	8933	-1			0	0	2	0	0	0		https://gnps.ucsd.edu//ProteoSAFe/result.jsp?task=9c4f6a15087743f7a97907c3229c4711&view=cluster_details&protein=8933&show=true	https://gnps.ucsd.edu/ProteoSAFe/result.jsp?view=network_displayer&componentindex=-1&task=9c4f6a15087743f7a97907c3229c4711&show=true									8933	2		510.657	0	130.612
139			703.878	G2	Moorena		2035 cr_GD1_01_37757.mzXML	Glycerolipids	0.333333	77	Azaspirodecane derivatives	0.333333	Organic compounds	0.666667	Aliphatic acyclic compounds	0.333333	3	Diradylglycerols	0.333333	Lipids and lipid-like molecules	0.333333	0	12421	77			0	2	0	0	0	0		https://gnps.ucsd.edu//ProteoSAFe/result.jsp?task=9c4f6a15087743f7a97907c3229c4711&view=cluster_details&protein=12421&show=true	https://gnps.ucsd.edu/ProteoSAFe/result.jsp?view=network_displayer&componentindex=77&task=9c4f6a15087743f7a97907c3229c4711&show=true									12421	2		703.878	0	693.888
140			977.742	G1,G2	Leptolyngbya,Moorena		ASI16JUL14_2_C_GA3_01_37723.mzXML|ISB03NOV94_8_C_GA6_01_37726.mzXML	no matches	0	S996	no matches	0	no matches	0	no matches	0	1	no matches	0	no matches	0	0	15723	-1			2	4	0	0	0	0		https://gnps.ucsd.edu//ProteoSAFe/result.jsp?task=9c4f6a15087743f7a97907c3229c4711&view=cluster_details&protein=15723&show=true	https://gnps.ucsd.edu/ProteoSAFe/result.jsp?view=network_displayer&componentindex=-1&task=9c4f6a15087743f7a97907c3229c4711&show=true									15723	6		977.742	0	718.14
141			291.194	G3	Okeania		1942_027D9_RD9_01_15211.mzXML|1952_028A5_GA5_01_15275.mzXML	no matches	0	S110	no matches	0	no matches	0	no matches	0	1	no matches	0	no matches	0	0	3002	-1			0	0	2	0	0	0		https://gnps.ucsd.edu//ProteoSAFe/result.jsp?task=9c4f6a15087743f7a97907c3229c4711&view=cluster_details&protein=3002&show=true	https://gnps.ucsd.edu/ProteoSAFe/result.jsp?view=network_displayer&componentindex=-1&task=9c4f6a15087743f7a97907c3229c4711&show=true									3002	2		291.194	0	101.435
142			474.564	G3,G4	Okeania,Symploca		1716_012E3_GE3_01_13654.mzXML|A1765_015E11_RE11_01_13970.mzXML	Organooxygen compounds	0.179894	83	Diterpene glycosides	0.0615079	Organic compounds	0.777778	Aromatic heteropolycyclic compounds	0.417989	9	nan	0.147487	Lipids and lipid-like molecules	0.210317	0	8095	83			0	0	3	1	0	0		https://gnps.ucsd.edu//ProteoSAFe/result.jsp?task=9c4f6a15087743f7a97907c3229c4711&view=cluster_details&protein=8095&show=true	https://gnps.ucsd.edu/ProteoSAFe/result.jsp?view=network_displayer&componentindex=83&task=9c4f6a15087743f7a97907c3229c4711&show=true									8095	4		474.564	0	293.934
144			494.287	G2	Moorena		2035 cr_GD1_01_37757.mzXML	no matches	0	S353	no matches	0	no matches	0	no matches	0	1	no matches	0	no matches	0	0	8572	-1			0	2	0	0	0	0		https://gnps.ucsd.edu//ProteoSAFe/result.jsp?task=9c4f6a15087743f7a97907c3229c4711&view=cluster_details&protein=8572&show=true	https://gnps.ucsd.edu/ProteoSAFe/result.jsp?view=network_displayer&componentindex=-1&task=9c4f6a15087743f7a97907c3229c4711&show=true									8572	2		494.287	0	342.738
145			572.281	G4	Symploca		1716_012E3_GE3_01_13654.mzXML	no matches	0	S494	no matches	0	no matches	0	no matches	0	1	no matches	0	no matches	0	0	10252	-1			0	0	0	2	0	0		https://gnps.ucsd.edu//ProteoSAFe/result.jsp?task=9c4f6a15087743f7a97907c3229c4711&view=cluster_details&protein=10252&show=true	https://gnps.ucsd.edu/ProteoSAFe/result.jsp?view=network_displayer&componentindex=-1&task=9c4f6a15087743f7a97907c3229c4711&show=true									10252	2		572.281	0	425.121
146			397.294	G3	Okeania		A1765_015E11_RE11_01_13970.mzXML	Prenol lipids	0.481647	11	Triterpenoids	0.19246	Organic compounds	0.875	Aliphatic heteropolycyclic compounds	0.241071	8	Triterpenoids	0.19246	Lipids and lipid-like molecules	0.696429	0	6003	11			0	0	2	0	0	0		https://gnps.ucsd.edu//ProteoSAFe/result.jsp?task=9c4f6a15087743f7a97907c3229c4711&view=cluster_details&protein=6003&show=true	https://gnps.ucsd.edu/ProteoSAFe/result.jsp?view=network_displayer&componentindex=11&task=9c4f6a15087743f7a97907c3229c4711&show=true									6003	2		397.294	0	387.049
147			1050.71	G4	Symploca		1716_012E3_GE3_01_13654.mzXML	no matches	0	S1033	no matches	0	no matches	0	no matches	0	1	no matches	0	no matches	0	0	15924	-1			0	0	0	3	0	0		https://gnps.ucsd.edu//ProteoSAFe/result.jsp?task=9c4f6a15087743f7a97907c3229c4711&view=cluster_details&protein=15924&show=true	https://gnps.ucsd.edu/ProteoSAFe/result.jsp?view=network_displayer&componentindex=-1&task=9c4f6a15087743f7a97907c3229c4711&show=true									15924	3		1050.71	0	180.424
148			508.555	G3	Okeania		1952_028A5_GA5_01_15275.mzXML	no matches	0	S377	no matches	0	no matches	0	no matches	0	1	no matches	0	no matches	0	0	8863	-1			0	0	2	0	0	0		https://gnps.ucsd.edu//ProteoSAFe/result.jsp?task=9c4f6a15087743f7a97907c3229c4711&view=cluster_details&protein=8863&show=true	https://gnps.ucsd.edu/ProteoSAFe/result.jsp?view=network_displayer&componentindex=-1&task=9c4f6a15087743f7a97907c3229c4711&show=true									8863	2		508.555	0	652.166
149			470.36	G4	Symploca		1716_012E3_GE3_01_13654.mzXML	no matches	0	S328	no matches	0	no matches	0	no matches	0	1	no matches	0	no matches	0	0	8056	-1			0	0	0	2	0	0		https://gnps.ucsd.edu//ProteoSAFe/result.jsp?task=9c4f6a15087743f7a97907c3229c4711&view=cluster_details&protein=8056&show=true	https://gnps.ucsd.edu/ProteoSAFe/result.jsp?view=network_displayer&componentindex=-1&task=9c4f6a15087743f7a97907c3229c4711&show=true									8056	2		470.36	0	630.96
150			271.824	G2,G3,G4	Moorena,Okeania,Symploca		2103 cr_GE7_01_37775.mzXML|1716_012E3_GE3_01_13654.mzXML|2035 cr_GD1_01_37757.mzXML|1942_027D9_RD9_01_15211.mzXML	no matches	0	S94	no matches	0	no matches	0	no matches	0	1	no matches	0	no matches	0	0	2137	-1			0	5	1	3	0	0		https://gnps.ucsd.edu//ProteoSAFe/result.jsp?task=9c4f6a15087743f7a97907c3229c4711&view=cluster_details&protein=2137&show=true	https://gnps.ucsd.edu/ProteoSAFe/result.jsp?view=network_displayer&componentindex=-1&task=9c4f6a15087743f7a97907c3229c4711&show=true									2137	9		271.824	0	236.887
151			539.323	G4	Symploca		1716_012E3_GE3_01_13654.mzXML	no matches	0	S425	no matches	0	no matches	0	no matches	0	1	no matches	0	no matches	0	0	9568	-1			0	0	0	2	0	0		https://gnps.ucsd.edu//ProteoSAFe/result.jsp?task=9c4f6a15087743f7a97907c3229c4711&view=cluster_details&protein=9568&show=true	https://gnps.ucsd.edu/ProteoSAFe/result.jsp?view=network_displayer&componentindex=-1&task=9c4f6a15087743f7a97907c3229c4711&show=true									9568	2		539.323	0	680.341
152			207.174	G3,G4	Okeania,Symploca		1942_027D9_RD9_01_15211.mzXML|1716_012E3_GE3_01_13654.mzXML	no matches	0	S47	no matches	0	no matches	0	no matches	0	1	no matches	0	no matches	0	0	611	-1			0	0	1	1	0	0		https://gnps.ucsd.edu//ProteoSAFe/result.jsp?task=9c4f6a15087743f7a97907c3229c4711&view=cluster_details&protein=611&show=true	https://gnps.ucsd.edu/ProteoSAFe/result.jsp?view=network_displayer&componentindex=-1&task=9c4f6a15087743f7a97907c3229c4711&show=true									611	2		207.174	0	145.351
153			805.488	G2	Moorena		ASI16JUL14_2_C_GA3_01_37723.mzXML	no matches	0	S796	no matches	0	no matches	0	no matches	0	1	no matches	0	no matches	0	0	13897	-1			0	2	0	0	0	0		https://gnps.ucsd.edu//ProteoSAFe/result.jsp?task=9c4f6a15087743f7a97907c3229c4711&view=cluster_details&protein=13897&show=true	https://gnps.ucsd.edu/ProteoSAFe/result.jsp?view=network_displayer&componentindex=-1&task=9c4f6a15087743f7a97907c3229c4711&show=true									13897	2		805.488	0	604.4
155			961.53	G1	Leptolyngbya		ISB03NOV94_8_C_GA6_01_37726.mzXML	no matches	0	S979	no matches	0	no matches	0	no matches	0	1	no matches	0	no matches	0	0	15655	-1			2	0	0	0	0	0		https://gnps.ucsd.edu//ProteoSAFe/result.jsp?task=9c4f6a15087743f7a97907c3229c4711&view=cluster_details&protein=15655&show=true	https://gnps.ucsd.edu/ProteoSAFe/result.jsp?view=network_displayer&componentindex=-1&task=9c4f6a15087743f7a97907c3229c4711&show=true									15655	2		961.53	0	703.319
156			637.3	G4	Symploca		1716_012E3_GE3_01_13654.mzXML	no matches	0	S581	no matches	0	no matches	0	no matches	0	1	no matches	0	no matches	0	0	11344	-1			0	0	0	2	0	0		https://gnps.ucsd.edu//ProteoSAFe/result.jsp?task=9c4f6a15087743f7a97907c3229c4711&view=cluster_details&protein=11344&show=true	https://gnps.ucsd.edu/ProteoSAFe/result.jsp?view=network_displayer&componentindex=-1&task=9c4f6a15087743f7a97907c3229c4711&show=true									11344	2		637.3	0	539.708
157			872.514	G3	Okeania		1952_028A5_GA5_01_15275.mzXML	Peptidomimetics	0.25	52	Cyclic depsipeptides	0.25	Organic compounds	1	Aliphatic heteromonocyclic compounds	0.333333	4	nan	0.416667	Lipids and lipid-like molecules	0.416667	0	14741	52			0	0	2	0	0	0		https://gnps.ucsd.edu//ProteoSAFe/result.jsp?task=9c4f6a15087743f7a97907c3229c4711&view=cluster_details&protein=14741&show=true	https://gnps.ucsd.edu/ProteoSAFe/result.jsp?view=network_displayer&componentindex=52&task=9c4f6a15087743f7a97907c3229c4711&show=true									14741	2		872.514	0	422.269
158			751.435	G4	Symploca		1716_012E3_GE3_01_13654.mzXML	no matches	0	S728	no matches	0	no matches	0	no matches	0	1	no matches	0	no matches	0	0	13187	-1			0	0	0	2	0	0		https://gnps.ucsd.edu//ProteoSAFe/result.jsp?task=9c4f6a15087743f7a97907c3229c4711&view=cluster_details&protein=13187&show=true	https://gnps.ucsd.edu/ProteoSAFe/result.jsp?view=network_displayer&componentindex=-1&task=9c4f6a15087743f7a97907c3229c4711&show=true									13187	2		751.435	0	297.808
159			804.632	G3	Okeania		1952_028A5_GA5_01_15275.mzXML	Prenol lipids	0.2	93	Phosphatidylglycerols	0.15625	Organic compounds	0.875	Aromatic heteropolycyclic compounds	0.383333	8	Glycerophosphoglycerols	0.15625	Lipids and lipid-like molecules	0.470833	0	13873	93			0	0	3	0	0	0		https://gnps.ucsd.edu//ProteoSAFe/result.jsp?task=9c4f6a15087743f7a97907c3229c4711&view=cluster_details&protein=13873&show=true	https://gnps.ucsd.edu/ProteoSAFe/result.jsp?view=network_displayer&componentindex=93&task=9c4f6a15087743f7a97907c3229c4711&show=true									13873	3		804.632	0	437.038
160			757.471	G3	Okeania		A1765_015E11_RE11_01_13970.mzXML	no matches	0	S739	no matches	0	no matches	0	no matches	0	1	no matches	0	no matches	0	0	13283	-1			0	0	2	0	0	0		https://gnps.ucsd.edu//ProteoSAFe/result.jsp?task=9c4f6a15087743f7a97907c3229c4711&view=cluster_details&protein=13283&show=true	https://gnps.ucsd.edu/ProteoSAFe/result.jsp?view=network_displayer&componentindex=-1&task=9c4f6a15087743f7a97907c3229c4711&show=true									13283	2		757.471	0	313.558
161			715.665	G3,G4	Okeania,Symploca		1942_027D9_RD9_01_15211.mzXML|A1837_020A11_GA11_01_14445.mzXML	no matches	0	S677	no matches	0	no matches	0	no matches	0	1	no matches	0	no matches	0	0	12597	-1			0	0	1	1	0	0		https://gnps.ucsd.edu//ProteoSAFe/result.jsp?task=9c4f6a15087743f7a97907c3229c4711&view=cluster_details&protein=12597&show=true	https://gnps.ucsd.edu/ProteoSAFe/result.jsp?view=network_displayer&componentindex=-1&task=9c4f6a15087743f7a97907c3229c4711&show=true									12597	2		715.665	0	635.569
163			433.182	G3	Okeania		A1765_015E11_RE11_01_13970.mzXML	Organooxygen compounds	0.179894	83	Diterpene glycosides	0.0615079	Organic compounds	0.777778	Aromatic heteropolycyclic compounds	0.417989	9	nan	0.147487	Lipids and lipid-like molecules	0.210317	0	7050	83			0	0	8	0	0	0		https://gnps.ucsd.edu//ProteoSAFe/result.jsp?task=9c4f6a15087743f7a97907c3229c4711&view=cluster_details&protein=7050&show=true	https://gnps.ucsd.edu/ProteoSAFe/result.jsp?view=network_displayer&componentindex=83&task=9c4f6a15087743f7a97907c3229c4711&show=true									7050	8		433.182	0	272.312
164			226.952	G3,G4	Okeania,Symploca		1952_028A5_GA5_01_15275.mzXML|A1765_015E11_RE11_01_13970.mzXML|A1837_020A11_GA11_01_14445.mzXML	no matches	0	S66	no matches	0	no matches	0	no matches	0	1	no matches	0	no matches	0	0	966	-1			0	0	3	2	0	0		https://gnps.ucsd.edu//ProteoSAFe/result.jsp?task=9c4f6a15087743f7a97907c3229c4711&view=cluster_details&protein=966&show=true	https://gnps.ucsd.edu/ProteoSAFe/result.jsp?view=network_displayer&componentindex=-1&task=9c4f6a15087743f7a97907c3229c4711&show=true									966	5		226.952	0	349.978
165			812.387	G3	Okeania		A1765_015E11_RE11_01_13970.mzXML	Glycerophospholipids	0.1875	66	Oligopeptides	0.125	Organic compounds	0.75	Aliphatic heteropolycyclic compounds	0.234375	8	Glycerophosphoinositols	0.1875	Lipids and lipid-like molecules	0.484375	0	13992	66			0	0	2	0	0	0		https://gnps.ucsd.edu//ProteoSAFe/result.jsp?task=9c4f6a15087743f7a97907c3229c4711&view=cluster_details&protein=13992&show=true	https://gnps.ucsd.edu/ProteoSAFe/result.jsp?view=network_displayer&componentindex=66&task=9c4f6a15087743f7a97907c3229c4711&show=true									13992	2		812.387	0	286.447
166			977.401	G3	Okeania		A1765_015E11_RE11_01_13970.mzXML	no matches	0	S995	no matches	0	no matches	0	no matches	0	1	no matches	0	no matches	0	0	15722	-1			0	0	2	0	0	0		https://gnps.ucsd.edu//ProteoSAFe/result.jsp?task=9c4f6a15087743f7a97907c3229c4711&view=cluster_details&protein=15722&show=true	https://gnps.ucsd.edu/ProteoSAFe/result.jsp?view=network_displayer&componentindex=-1&task=9c4f6a15087743f7a97907c3229c4711&show=true									15722	2		977.401	0	231.046
167			718.592	G3	Okeania		1952_028A5_GA5_01_15275.mzXML|A1765_015E11_RE11_01_13970.mzXML|1942_027D9_RD9_01_15211.mzXML	Coumarins and derivatives	0.1	46	Angular pyranocoumarins	0.1	Organic compounds	0.2	Aromatic heteropolycyclic compounds	0.1	10	Pyranocoumarins	0.1	Lipids and lipid-like molecules	0.1	0	12627	46			0	0	10	0	0	0		https://gnps.ucsd.edu//ProteoSAFe/result.jsp?task=9c4f6a15087743f7a97907c3229c4711&view=cluster_details&protein=12627&show=true	https://gnps.ucsd.edu/ProteoSAFe/result.jsp?view=network_displayer&componentindex=46&task=9c4f6a15087743f7a97907c3229c4711&show=true									12627	10		718.592	0	674.244
168			207.116	G3,G4	Okeania,Symploca		1942_027D9_RD9_01_15211.mzXML|1716_012E3_GE3_01_13654.mzXML	no matches	0	S44	no matches	0	no matches	0	no matches	0	1	no matches	0	no matches	0	0	595	-1			0	0	1	1	0	0		https://gnps.ucsd.edu//ProteoSAFe/result.jsp?task=9c4f6a15087743f7a97907c3229c4711&view=cluster_details&protein=595&show=true	https://gnps.ucsd.edu/ProteoSAFe/result.jsp?view=network_displayer&componentindex=-1&task=9c4f6a15087743f7a97907c3229c4711&show=true									595	2		207.116	0	247.042
169			309.279	G4	Symploca		1716_012E3_GE3_01_13654.mzXML	Organooxygen compounds	0.0914966	12	Acetals	0.0683673	Organic compounds	0.285714	Aliphatic acyclic compounds	0.142857	21	Ethers	0.0846939	Organic oxygen compounds	0.0914966	0	3589	12			0	0	0	2	0	0		https://gnps.ucsd.edu//ProteoSAFe/result.jsp?task=9c4f6a15087743f7a97907c3229c4711&view=cluster_details&protein=3589&show=true	https://gnps.ucsd.edu/ProteoSAFe/result.jsp?view=network_displayer&componentindex=12&task=9c4f6a15087743f7a97907c3229c4711&show=true									3589	2		309.279	0	496.615
170			227.2	G3	Okeania		A1765_015E11_RE11_01_13970.mzXML	no matches	0	S68	no matches	0	no matches	0	no matches	0	1	no matches	0	no matches	0	0	1047	-1			0	0	2	0	0	0		https://gnps.ucsd.edu//ProteoSAFe/result.jsp?task=9c4f6a15087743f7a97907c3229c4711&view=cluster_details&protein=1047&show=true	https://gnps.ucsd.edu/ProteoSAFe/result.jsp?view=network_displayer&componentindex=-1&task=9c4f6a15087743f7a97907c3229c4711&show=true									1047	2		227.2	0	222.266
171			197.089	G3	Okeania		A1765_015E11_RE11_01_13970.mzXML	no matches	0	S40	no matches	0	no matches	0	no matches	0	1	no matches	0	no matches	0	0	473	-1			0	0	2	0	0	0		https://gnps.ucsd.edu//ProteoSAFe/result.jsp?task=9c4f6a15087743f7a97907c3229c4711&view=cluster_details&protein=473&show=true	https://gnps.ucsd.edu/ProteoSAFe/result.jsp?view=network_displayer&componentindex=-1&task=9c4f6a15087743f7a97907c3229c4711&show=true									473	2		197.089	0	169.407
172			689.291	G2	Moorena		2035 cr_GD1_01_37757.mzXML	no matches	0	S647	no matches	0	no matches	0	no matches	0	1	no matches	0	no matches	0	0	12201	-1			0	2	0	0	0	0		https://gnps.ucsd.edu//ProteoSAFe/result.jsp?task=9c4f6a15087743f7a97907c3229c4711&view=cluster_details&protein=12201&show=true	https://gnps.ucsd.edu/ProteoSAFe/result.jsp?view=network_displayer&componentindex=-1&task=9c4f6a15087743f7a97907c3229c4711&show=true									12201	2		689.291	0	554.965
174			232.19	G3	Okeania		A1765_015E11_RE11_01_13970.mzXML	no matches	0	S70	no matches	0	no matches	0	no matches	0	1	no matches	0	no matches	0	0	1116	-1			0	0	2	0	0	0		https://gnps.ucsd.edu//ProteoSAFe/result.jsp?task=9c4f6a15087743f7a97907c3229c4711&view=cluster_details&protein=1116&show=true	https://gnps.ucsd.edu/ProteoSAFe/result.jsp?view=network_displayer&componentindex=-1&task=9c4f6a15087743f7a97907c3229c4711&show=true									1116	2		232.19	0	168.006
175			180.953	G3,G4	Okeania,Symploca		1952_028A5_GA5_01_15275.mzXML|1716_012E3_GE3_01_13654.mzXML|A1765_015E11_RE11_01_13970.mzXML|A1837_020A11_GA11_01_14445.mzXML|1942_027D9_RD9_01_15211.mzXML	Organic dithiophosphoric acids and derivatives	0.5	64	Phosphorodithioic acid O,O-diesters	0.5	Organic compounds	1	Aliphatic acyclic compounds	1	2	Dithiophosphate O-esters	0.5	Organic acids and derivatives	0.5	0	212	64			0	0	7	7	0	0		https://gnps.ucsd.edu//ProteoSAFe/result.jsp?task=9c4f6a15087743f7a97907c3229c4711&view=cluster_details&protein=212&show=true	https://gnps.ucsd.edu/ProteoSAFe/result.jsp?view=network_displayer&componentindex=64&task=9c4f6a15087743f7a97907c3229c4711&show=true									212	14		180.953	0	161.583
176			771.49	G3	Okeania		A1765_015E11_RE11_01_13970.mzXML	no matches	0	S760	no matches	0	no matches	0	no matches	0	1	no matches	0	no matches	0	0	13475	-1			0	0	2	0	0	0		https://gnps.ucsd.edu//ProteoSAFe/result.jsp?task=9c4f6a15087743f7a97907c3229c4711&view=cluster_details&protein=13475&show=true	https://gnps.ucsd.edu/ProteoSAFe/result.jsp?view=network_displayer&componentindex=-1&task=9c4f6a15087743f7a97907c3229c4711&show=true									13475	2		771.49	0	363.519
177			933.574	G2	Moorena		2035 cr_GD1_01_37757.mzXML	Glycerophospholipids	0.1875	66	Oligopeptides	0.125	Organic compounds	0.75	Aliphatic heteropolycyclic compounds	0.234375	8	Glycerophosphoinositols	0.1875	Lipids and lipid-like molecules	0.484375	0	15290	66			0	4	0	0	0	0		https://gnps.ucsd.edu//ProteoSAFe/result.jsp?task=9c4f6a15087743f7a97907c3229c4711&view=cluster_details&protein=15290&show=true	https://gnps.ucsd.edu/ProteoSAFe/result.jsp?view=network_displayer&componentindex=66&task=9c4f6a15087743f7a97907c3229c4711&show=true									15290	4		933.574	0	391.245
178			758.118	G2	Moorena		2103 cr_GE7_01_37775.mzXML	no matches	0	74	no matches	0	no matches	0	no matches	0	4	no matches	0	no matches	0	0	13264	74			0	9	0	0	0	0		https://gnps.ucsd.edu//ProteoSAFe/result.jsp?task=9c4f6a15087743f7a97907c3229c4711&view=cluster_details&protein=13264&show=true	https://gnps.ucsd.edu/ProteoSAFe/result.jsp?view=network_displayer&componentindex=74&task=9c4f6a15087743f7a97907c3229c4711&show=true									13264	9		758.118	0	198.814
179			549.249	G2	Moorena		2103 cr_GE7_01_37775.mzXML|2035 cr_GD1_01_37757.mzXML	no matches	0	S437	no matches	0	no matches	0	no matches	0	1	no matches	0	no matches	0	0	9738	-1			0	3	0	0	0	0		https://gnps.ucsd.edu//ProteoSAFe/result.jsp?task=9c4f6a15087743f7a97907c3229c4711&view=cluster_details&protein=9738&show=true	https://gnps.ucsd.edu/ProteoSAFe/result.jsp?view=network_displayer&componentindex=-1&task=9c4f6a15087743f7a97907c3229c4711&show=true									9738	3		549.249	0	494.723
180			718.752	G3,G4	Okeania,Symploca		1952_028A5_GA5_01_15275.mzXML|A1765_015E11_RE11_01_13970.mzXML|A1837_020A11_GA11_01_14445.mzXML|1942_027D9_RD9_01_15211.mzXML	Coumarins and derivatives	0.1	46	Angular pyranocoumarins	0.1	Organic compounds	0.2	Aromatic heteropolycyclic compounds	0.1	10	Pyranocoumarins	0.1	Lipids and lipid-like molecules	0.1	0	12613	46			0	0	8	3	0	0		https://gnps.ucsd.edu//ProteoSAFe/result.jsp?task=9c4f6a15087743f7a97907c3229c4711&view=cluster_details&protein=12613&show=true	https://gnps.ucsd.edu/ProteoSAFe/result.jsp?view=network_displayer&componentindex=46&task=9c4f6a15087743f7a97907c3229c4711&show=true									12613	11		718.752	0	693.17
181			498.966	G3	Okeania		A1765_015E11_RE11_01_13970.mzXML	no matches	0	S360	no matches	0	no matches	0	no matches	0	1	no matches	0	no matches	0	0	8675	-1			0	0	3	0	0	0		https://gnps.ucsd.edu//ProteoSAFe/result.jsp?task=9c4f6a15087743f7a97907c3229c4711&view=cluster_details&protein=8675&show=true	https://gnps.ucsd.edu/ProteoSAFe/result.jsp?view=network_displayer&componentindex=-1&task=9c4f6a15087743f7a97907c3229c4711&show=true									8675	3		498.966	0	399.267
182			544.539	G3	Okeania		1952_028A5_GA5_01_15275.mzXML|A1765_015E11_RE11_01_13970.mzXML	no matches	0	S432	no matches	0	no matches	0	no matches	0	1	no matches	0	no matches	0	0	9647	-1			0	0	3	0	0	0		https://gnps.ucsd.edu//ProteoSAFe/result.jsp?task=9c4f6a15087743f7a97907c3229c4711&view=cluster_details&protein=9647&show=true	https://gnps.ucsd.edu/ProteoSAFe/result.jsp?view=network_displayer&componentindex=-1&task=9c4f6a15087743f7a97907c3229c4711&show=true									9647	3		544.539	0	711.965
183			629.405	G3,G4	Okeania,Symploca		1942_027D9_RD9_01_15211.mzXML|A1765_015E11_RE11_01_13970.mzXML|A1837_020A11_GA11_01_14445.mzXML	no matches	0	S578	no matches	0	no matches	0	no matches	0	1	no matches	0	no matches	0	0	11239	-1			0	0	2	1	0	0		https://gnps.ucsd.edu//ProteoSAFe/result.jsp?task=9c4f6a15087743f7a97907c3229c4711&view=cluster_details&protein=11239&show=true	https://gnps.ucsd.edu/ProteoSAFe/result.jsp?view=network_displayer&componentindex=-1&task=9c4f6a15087743f7a97907c3229c4711&show=true									11239	3		629.405	0	713.629
184			635.509	G2	Moorena		2103 cr_GE7_01_37775.mzXML	Prenol lipids	0.25	35	Sesterterpenoids	0.25	Organic compounds	0.5	Aliphatic homomonocyclic compounds	0.25	4	Sesterterpenoids	0.25	Lipids and lipid-like molecules	0.416667	0	11330	35			0	2	0	0	0	0		https://gnps.ucsd.edu//ProteoSAFe/result.jsp?task=9c4f6a15087743f7a97907c3229c4711&view=cluster_details&protein=11330&show=true	https://gnps.ucsd.edu/ProteoSAFe/result.jsp?view=network_displayer&componentindex=35&task=9c4f6a15087743f7a97907c3229c4711&show=true									11330	2		635.509	0	431.775
185			605.461	G2	Moorena		2103 cr_GE7_01_37775.mzXML	no matches	0	S540	no matches	0	no matches	0	no matches	0	1	no matches	0	no matches	0	0	10822	-1			0	2	0	0	0	0		https://gnps.ucsd.edu//ProteoSAFe/result.jsp?task=9c4f6a15087743f7a97907c3229c4711&view=cluster_details&protein=10822&show=true	https://gnps.ucsd.edu/ProteoSAFe/result.jsp?view=network_displayer&componentindex=-1&task=9c4f6a15087743f7a97907c3229c4711&show=true									10822	2		605.461	0	480.225
186			185.801	G3	Okeania		1942_027D9_RD9_01_15211.mzXML|1952_028A5_GA5_01_15275.mzXML	no matches	0	S24	no matches	0	no matches	0	no matches	0	1	no matches	0	no matches	0	0	272	-1			0	0	2	0	0	0		https://gnps.ucsd.edu//ProteoSAFe/result.jsp?task=9c4f6a15087743f7a97907c3229c4711&view=cluster_details&protein=272&show=true	https://gnps.ucsd.edu/ProteoSAFe/result.jsp?view=network_displayer&componentindex=-1&task=9c4f6a15087743f7a97907c3229c4711&show=true									272	2		185.801	0	146.649
187			406.681	G3	Okeania		1942_027D9_RD9_01_15211.mzXML	no matches	0	S248	no matches	0	no matches	0	no matches	0	1	no matches	0	no matches	0	0	6237	-1			0	0	2	0	0	0		https://gnps.ucsd.edu//ProteoSAFe/result.jsp?task=9c4f6a15087743f7a97907c3229c4711&view=cluster_details&protein=6237&show=true	https://gnps.ucsd.edu/ProteoSAFe/result.jsp?view=network_displayer&componentindex=-1&task=9c4f6a15087743f7a97907c3229c4711&show=true									6237	2		406.681	0	446.182
188			480.512	G3	Okeania		1952_028A5_GA5_01_15275.mzXML|A1765_015E11_RE11_01_13970.mzXML	no matches	0	S339	no matches	0	no matches	0	no matches	0	1	no matches	0	no matches	0	0	8231	-1			0	0	2	0	0	0		https://gnps.ucsd.edu//ProteoSAFe/result.jsp?task=9c4f6a15087743f7a97907c3229c4711&view=cluster_details&protein=8231&show=true	https://gnps.ucsd.edu/ProteoSAFe/result.jsp?view=network_displayer&componentindex=-1&task=9c4f6a15087743f7a97907c3229c4711&show=true									8231	2		480.512	0	698.904
189			534.339	G4	Symploca		1716_012E3_GE3_01_13654.mzXML	no matches	0	S417	no matches	0	no matches	0	no matches	0	1	no matches	0	no matches	0	0	9458	-1			0	0	0	2	0	0		https://gnps.ucsd.edu//ProteoSAFe/result.jsp?task=9c4f6a15087743f7a97907c3229c4711&view=cluster_details&protein=9458&show=true	https://gnps.ucsd.edu/ProteoSAFe/result.jsp?view=network_displayer&componentindex=-1&task=9c4f6a15087743f7a97907c3229c4711&show=true									9458	2		534.339	0	523.392
190			549.451	G4	Symploca		1716_012E3_GE3_01_13654.mzXML	no matches	0	S436	no matches	0	no matches	0	no matches	0	1	no matches	0	no matches	0	0	9720	-1			0	0	0	11	0	0		https://gnps.ucsd.edu//ProteoSAFe/result.jsp?task=9c4f6a15087743f7a97907c3229c4711&view=cluster_details&protein=9720&show=true	https://gnps.ucsd.edu/ProteoSAFe/result.jsp?view=network_displayer&componentindex=-1&task=9c4f6a15087743f7a97907c3229c4711&show=true									9720	11		549.451	0	426.424
191			566.912	G2	Moorena		2035 cr_GD1_01_37757.mzXML	no matches	0	S479	no matches	0	no matches	0	no matches	0	1	no matches	0	no matches	0	0	10128	-1			0	4	0	0	0	0		https://gnps.ucsd.edu//ProteoSAFe/result.jsp?task=9c4f6a15087743f7a97907c3229c4711&view=cluster_details&protein=10128&show=true	https://gnps.ucsd.edu/ProteoSAFe/result.jsp?view=network_displayer&componentindex=-1&task=9c4f6a15087743f7a97907c3229c4711&show=true									10128	4		566.912	0	455.423
192			559.109	G3	Okeania		A1765_015E11_RE11_01_13970.mzXML	no matches	0	S464	no matches	0	no matches	0	no matches	0	1	no matches	0	no matches	0	0	9976	-1			0	0	2	0	0	0		https://gnps.ucsd.edu//ProteoSAFe/result.jsp?task=9c4f6a15087743f7a97907c3229c4711&view=cluster_details&protein=9976&show=true	https://gnps.ucsd.edu/ProteoSAFe/result.jsp?view=network_displayer&componentindex=-1&task=9c4f6a15087743f7a97907c3229c4711&show=true									9976	2		559.109	0	697.511
193			901.585	G2	Moorena		2035 cr_GD1_01_37757.mzXML	no matches	0	S909	no matches	0	no matches	0	no matches	0	1	no matches	0	no matches	0	0	14999	-1			0	2	0	0	0	0		https://gnps.ucsd.edu//ProteoSAFe/result.jsp?task=9c4f6a15087743f7a97907c3229c4711&view=cluster_details&protein=14999&show=true	https://gnps.ucsd.edu/ProteoSAFe/result.jsp?view=network_displayer&componentindex=-1&task=9c4f6a15087743f7a97907c3229c4711&show=true									14999	2		901.585	0	630.04
195			146.118	G4	Symploca		A1837_020A11_GA11_01_14445.mzXML	no matches	0	111	no matches	0	no matches	0	no matches	0	2	no matches	0	no matches	0	0	35	111			0	0	0	2	0	0		https://gnps.ucsd.edu//ProteoSAFe/result.jsp?task=9c4f6a15087743f7a97907c3229c4711&view=cluster_details&protein=35&show=true	https://gnps.ucsd.edu/ProteoSAFe/result.jsp?view=network_displayer&componentindex=111&task=9c4f6a15087743f7a97907c3229c4711&show=true									35	2		146.118	0	635.942
196			637.264	G2	Moorena		2103 cr_GE7_01_37775.mzXML	no matches	0	S580	no matches	0	no matches	0	no matches	0	1	no matches	0	no matches	0	0	11340	-1			0	2	0	0	0	0		https://gnps.ucsd.edu//ProteoSAFe/result.jsp?task=9c4f6a15087743f7a97907c3229c4711&view=cluster_details&protein=11340&show=true	https://gnps.ucsd.edu/ProteoSAFe/result.jsp?view=network_displayer&componentindex=-1&task=9c4f6a15087743f7a97907c3229c4711&show=true									11340	2		637.264	0	470.466
197			747.383	G1,G2,G4	Leptolyngbya,Moorena,Symploca		ASI16JUL14_2_C_GA3_01_37723.mzXML|ISB03NOV94_8_C_GA6_01_37726.mzXML|2035 cr_GD1_01_37757.mzXML|2080 cr_GE2_01_37770.mzXML|2103 cr_GE7_01_37775.mzXML	Steroids and steroid derivatives	0.142857	72	Cucurbitacin glycosides	0.0714286	Organic compounds	0.25	Aliphatic heteropolycyclic compounds	0.178571	4	Steroidal glycosides	0.142857	Lipids and lipid-like molecules	0.214286	0	13090	72			2	7	0	2	0	0		https://gnps.ucsd.edu//ProteoSAFe/result.jsp?task=9c4f6a15087743f7a97907c3229c4711&view=cluster_details&protein=13090&show=true	https://gnps.ucsd.edu/ProteoSAFe/result.jsp?view=network_displayer&componentindex=72&task=9c4f6a15087743f7a97907c3229c4711&show=true									13090	11		747.383	0	649.213
198			757.316	G2	Moorena		2103 cr_GE7_01_37775.mzXML	no matches	0	S738	no matches	0	no matches	0	no matches	0	1	no matches	0	no matches	0	0	13273	-1			0	3	0	0	0	0		https://gnps.ucsd.edu//ProteoSAFe/result.jsp?task=9c4f6a15087743f7a97907c3229c4711&view=cluster_details&protein=13273&show=true	https://gnps.ucsd.edu/ProteoSAFe/result.jsp?view=network_displayer&componentindex=-1&task=9c4f6a15087743f7a97907c3229c4711&show=true									13273	3		757.316	0	617.444
199			485.3	G3	Okeania		A1765_015E11_RE11_01_13970.mzXML	no matches	0	S345	no matches	0	no matches	0	no matches	0	1	no matches	0	no matches	0	0	8338	-1			0	0	9	0	0	0		https://gnps.ucsd.edu//ProteoSAFe/result.jsp?task=9c4f6a15087743f7a97907c3229c4711&view=cluster_details&protein=8338&show=true	https://gnps.ucsd.edu/ProteoSAFe/result.jsp?view=network_displayer&componentindex=-1&task=9c4f6a15087743f7a97907c3229c4711&show=true									8338	9		485.3	0	349.897
200			235.13	G3,G4	Okeania,Symploca		1942_027D9_RD9_01_15211.mzXML|A1837_020A11_GA11_01_14445.mzXML	no matches	0	S72	no matches	0	no matches	0	no matches	0	1	no matches	0	no matches	0	0	1190	-1			0	0	1	1	0	0		https://gnps.ucsd.edu//ProteoSAFe/result.jsp?task=9c4f6a15087743f7a97907c3229c4711&view=cluster_details&protein=1190&show=true	https://gnps.ucsd.edu/ProteoSAFe/result.jsp?view=network_displayer&componentindex=-1&task=9c4f6a15087743f7a97907c3229c4711&show=true									1190	2		235.13	0	337.985
201			372.216	G3	Okeania		A1765_015E11_RE11_01_13970.mzXML	no matches	0	S192	no matches	0	no matches	0	no matches	0	1	no matches	0	no matches	0	0	5279	-1			0	0	2	0	0	0		https://gnps.ucsd.edu//ProteoSAFe/result.jsp?task=9c4f6a15087743f7a97907c3229c4711&view=cluster_details&protein=5279&show=true	https://gnps.ucsd.edu/ProteoSAFe/result.jsp?view=network_displayer&componentindex=-1&task=9c4f6a15087743f7a97907c3229c4711&show=true									5279	2		372.216	0	366.96
202			429.968	G3	Okeania		A1765_015E11_RE11_01_13970.mzXML	Organooxygen compounds	0.179894	83	Diterpene glycosides	0.0615079	Organic compounds	0.777778	Aromatic heteropolycyclic compounds	0.417989	9	nan	0.147487	Lipids and lipid-like molecules	0.210317	0	6866	83			0	0	6	0	0	0		https://gnps.ucsd.edu//ProteoSAFe/result.jsp?task=9c4f6a15087743f7a97907c3229c4711&view=cluster_details&protein=6866&show=true	https://gnps.ucsd.edu/ProteoSAFe/result.jsp?view=network_displayer&componentindex=83&task=9c4f6a15087743f7a97907c3229c4711&show=true									6866	6		429.968	0	263.844
203			640.136	G2	Moorena		2035 cr_GD1_01_37757.mzXML	no matches	0	S589	no matches	0	no matches	0	no matches	0	1	no matches	0	no matches	0	0	11407	-1			0	2	0	0	0	0		https://gnps.ucsd.edu//ProteoSAFe/result.jsp?task=9c4f6a15087743f7a97907c3229c4711&view=cluster_details&protein=11407&show=true	https://gnps.ucsd.edu/ProteoSAFe/result.jsp?view=network_displayer&componentindex=-1&task=9c4f6a15087743f7a97907c3229c4711&show=true									11407	2		640.136	0	292.646
204			763.592	G3	Okeania		1952_028A5_GA5_01_15275.mzXML	no matches	0	S750	no matches	0	no matches	0	no matches	0	1	no matches	0	no matches	0	0	13363	-1			0	0	2	0	0	0		https://gnps.ucsd.edu//ProteoSAFe/result.jsp?task=9c4f6a15087743f7a97907c3229c4711&view=cluster_details&protein=13363&show=true	https://gnps.ucsd.edu/ProteoSAFe/result.jsp?view=network_displayer&componentindex=-1&task=9c4f6a15087743f7a97907c3229c4711&show=true									13363	2		763.592	0	190.09
205			809.537	G3	Okeania		1942_027D9_RD9_01_15211.mzXML	no matches	0	S804	no matches	0	no matches	0	no matches	0	1	no matches	0	no matches	0	0	13955	-1			0	0	2	0	0	0		https://gnps.ucsd.edu//ProteoSAFe/result.jsp?task=9c4f6a15087743f7a97907c3229c4711&view=cluster_details&protein=13955&show=true	https://gnps.ucsd.edu/ProteoSAFe/result.jsp?view=network_displayer&componentindex=-1&task=9c4f6a15087743f7a97907c3229c4711&show=true									13955	2		809.537	0	634.178
206			403.246	G4	Symploca		1716_012E3_GE3_01_13654.mzXML	no matches	0	S245	no matches	0	no matches	0	no matches	0	1	no matches	0	no matches	0	0	6183	-1			0	0	0	3	0	0		https://gnps.ucsd.edu//ProteoSAFe/result.jsp?task=9c4f6a15087743f7a97907c3229c4711&view=cluster_details&protein=6183&show=true	https://gnps.ucsd.edu/ProteoSAFe/result.jsp?view=network_displayer&componentindex=-1&task=9c4f6a15087743f7a97907c3229c4711&show=true									6183	3		403.246	0	290.997
207			168.035	G3,G4	Okeania,Symploca		1942_027D9_RD9_01_15211.mzXML|1716_012E3_GE3_01_13654.mzXML|1952_028A5_GA5_01_15275.mzXML	no matches	0	S9	no matches	0	no matches	0	no matches	0	1	no matches	0	no matches	0	0	99	-1			0	0	2	1	0	0		https://gnps.ucsd.edu//ProteoSAFe/result.jsp?task=9c4f6a15087743f7a97907c3229c4711&view=cluster_details&protein=99&show=true	https://gnps.ucsd.edu/ProteoSAFe/result.jsp?view=network_displayer&componentindex=-1&task=9c4f6a15087743f7a97907c3229c4711&show=true									99	3		168.035	0	110.199
209			325.273	G4	Symploca		1716_012E3_GE3_01_13654.mzXML	Prenol lipids	0.5	78	5,10-cycloaromadendrane sesquiterpenoids	0.5	Organic compounds	1	Aliphatic acyclic compounds	0.5	2	Sesquiterpenoids	0.5	Lipids and lipid-like molecules	1	0	4013	78			0	0	0	3	0	0		https://gnps.ucsd.edu//ProteoSAFe/result.jsp?task=9c4f6a15087743f7a97907c3229c4711&view=cluster_details&protein=4013&show=true	https://gnps.ucsd.edu/ProteoSAFe/result.jsp?view=network_displayer&componentindex=78&task=9c4f6a15087743f7a97907c3229c4711&show=true									4013	3		325.273	0	514.829
211			881.492	G2	Moorena		2035 cr_GD1_01_37757.mzXML	Glycerophospholipids	0.464286	68	Phosphatidylglycerophosphates	0.214286	Organic compounds	1	Aliphatic heteropolycyclic compounds	0.306548	4	Glycerophosphoglycerophosphates	0.214286	Lipids and lipid-like molecules	0.770833	0	14827	68			0	2	0	0	0	0		https://gnps.ucsd.edu//ProteoSAFe/result.jsp?task=9c4f6a15087743f7a97907c3229c4711&view=cluster_details&protein=14827&show=true	https://gnps.ucsd.edu/ProteoSAFe/result.jsp?view=network_displayer&componentindex=68&task=9c4f6a15087743f7a97907c3229c4711&show=true									14827	2		881.492	0	361.486
212			1069.53	G3,G4	Okeania,Symploca		1942_027D9_RD9_01_15211.mzXML|1716_012E3_GE3_01_13654.mzXML	Glycerophospholipids	0.12	14	Dimethylphosphatidylethanolamines	0.08	Organic compounds	0.4	Aromatic heteropolycyclic compounds	0.123	25	Glycerophosphoethanolamines	0.102857	Lipids and lipid-like molecules	0.315333	0	15954	14			0	0	2	1	0	0		https://gnps.ucsd.edu//ProteoSAFe/result.jsp?task=9c4f6a15087743f7a97907c3229c4711&view=cluster_details&protein=15954&show=true	https://gnps.ucsd.edu/ProteoSAFe/result.jsp?view=network_displayer&componentindex=14&task=9c4f6a15087743f7a97907c3229c4711&show=true									15954	3		1069.53	0	541.119
213			493.314	G3	Okeania		A1765_015E11_RE11_01_13970.mzXML	Organooxygen compounds	0.179894	83	Diterpene glycosides	0.0615079	Organic compounds	0.777778	Aromatic heteropolycyclic compounds	0.417989	9	nan	0.147487	Lipids and lipid-like molecules	0.210317	0	8532	83			0	0	2	0	0	0		https://gnps.ucsd.edu//ProteoSAFe/result.jsp?task=9c4f6a15087743f7a97907c3229c4711&view=cluster_details&protein=8532&show=true	https://gnps.ucsd.edu/ProteoSAFe/result.jsp?view=network_displayer&componentindex=83&task=9c4f6a15087743f7a97907c3229c4711&show=true									8532	2		493.314	0	325.803
214			570.341	G4	Symploca		1716_012E3_GE3_01_13654.mzXML	no matches	0	S493	no matches	0	no matches	0	no matches	0	1	no matches	0	no matches	0	0	10231	-1			0	0	0	2	0	0		https://gnps.ucsd.edu//ProteoSAFe/result.jsp?task=9c4f6a15087743f7a97907c3229c4711&view=cluster_details&protein=10231&show=true	https://gnps.ucsd.edu/ProteoSAFe/result.jsp?view=network_displayer&componentindex=-1&task=9c4f6a15087743f7a97907c3229c4711&show=true									10231	2		570.341	0	376.818
215			304.103	G3	Okeania		1942_027D9_RD9_01_15211.mzXML	no matches	0	S125	no matches	0	no matches	0	no matches	0	1	no matches	0	no matches	0	0	3364	-1			0	0	4	0	0	0		https://gnps.ucsd.edu//ProteoSAFe/result.jsp?task=9c4f6a15087743f7a97907c3229c4711&view=cluster_details&protein=3364&show=true	https://gnps.ucsd.edu/ProteoSAFe/result.jsp?view=network_displayer&componentindex=-1&task=9c4f6a15087743f7a97907c3229c4711&show=true									3364	4		304.103	0	496.596
216			569.795	G4	Symploca		1716_012E3_GE3_01_13654.mzXML	no matches	0	S492	no matches	0	no matches	0	no matches	0	1	no matches	0	no matches	0	0	10230	-1			0	0	0	2	0	0		https://gnps.ucsd.edu//ProteoSAFe/result.jsp?task=9c4f6a15087743f7a97907c3229c4711&view=cluster_details&protein=10230&show=true	https://gnps.ucsd.edu/ProteoSAFe/result.jsp?view=network_displayer&componentindex=-1&task=9c4f6a15087743f7a97907c3229c4711&show=true									10230	2		569.795	0	197.262
217			921.081	G4	Symploca		A1837_020A11_GA11_01_14445.mzXML	no matches	0	S932	no matches	0	no matches	0	no matches	0	1	no matches	0	no matches	0	0	15205	-1			0	0	0	7	0	0		https://gnps.ucsd.edu//ProteoSAFe/result.jsp?task=9c4f6a15087743f7a97907c3229c4711&view=cluster_details&protein=15205&show=true	https://gnps.ucsd.edu/ProteoSAFe/result.jsp?view=network_displayer&componentindex=-1&task=9c4f6a15087743f7a97907c3229c4711&show=true									15205	7		921.081	0	669.814
219			664.427	G1,G4	Leptolyngbya,Symploca		ISB03NOV94_8_C_GA6_01_37726.mzXML|2080 cr_GE2_01_37770.mzXML	no matches	0	S618	no matches	0	no matches	0	no matches	0	1	no matches	0	no matches	0	0	11744	-1			1	0	0	1	0	0		https://gnps.ucsd.edu//ProteoSAFe/result.jsp?task=9c4f6a15087743f7a97907c3229c4711&view=cluster_details&protein=11744&show=true	https://gnps.ucsd.edu/ProteoSAFe/result.jsp?view=network_displayer&componentindex=-1&task=9c4f6a15087743f7a97907c3229c4711&show=true									11744	2		664.427	0	687.895
220			931.619	G4	Symploca		2080 cr_GE2_01_37770.mzXML	no matches	0	S948	no matches	0	no matches	0	no matches	0	1	no matches	0	no matches	0	0	15271	-1			0	0	0	2	0	0		https://gnps.ucsd.edu//ProteoSAFe/result.jsp?task=9c4f6a15087743f7a97907c3229c4711&view=cluster_details&protein=15271&show=true	https://gnps.ucsd.edu/ProteoSAFe/result.jsp?view=network_displayer&componentindex=-1&task=9c4f6a15087743f7a97907c3229c4711&show=true									15271	2		931.619	0	668.889
221			272.783	G4	Symploca		1716_012E3_GE3_01_13654.mzXML	no matches	0	S95	no matches	0	no matches	0	no matches	0	1	no matches	0	no matches	0	0	2198	-1			0	0	0	3	0	0		https://gnps.ucsd.edu//ProteoSAFe/result.jsp?task=9c4f6a15087743f7a97907c3229c4711&view=cluster_details&protein=2198&show=true	https://gnps.ucsd.edu/ProteoSAFe/result.jsp?view=network_displayer&componentindex=-1&task=9c4f6a15087743f7a97907c3229c4711&show=true									2198	3		272.783	0	203.651
222			1353.93	G3	Okeania		A1765_015E11_RE11_01_13970.mzXML	no matches	0	S1064	no matches	0	no matches	0	no matches	0	1	no matches	0	no matches	0	0	16085	-1			0	0	3	0	0	0		https://gnps.ucsd.edu//ProteoSAFe/result.jsp?task=9c4f6a15087743f7a97907c3229c4711&view=cluster_details&protein=16085&show=true	https://gnps.ucsd.edu/ProteoSAFe/result.jsp?view=network_displayer&componentindex=-1&task=9c4f6a15087743f7a97907c3229c4711&show=true									16085	3		1353.93	0	257.599
223			563.391	G4	Symploca		1716_012E3_GE3_01_13654.mzXML	no matches	0	S475	no matches	0	no matches	0	no matches	0	1	no matches	0	no matches	0	0	10101	-1			0	0	0	2	0	0		https://gnps.ucsd.edu//ProteoSAFe/result.jsp?task=9c4f6a15087743f7a97907c3229c4711&view=cluster_details&protein=10101&show=true	https://gnps.ucsd.edu/ProteoSAFe/result.jsp?view=network_displayer&componentindex=-1&task=9c4f6a15087743f7a97907c3229c4711&show=true									10101	2		563.391	0	602.244
224			647.46	G3,G4	Okeania,Symploca		1942_027D9_RD9_01_15211.mzXML|A1765_015E11_RE11_01_13970.mzXML|A1837_020A11_GA11_01_14445.mzXML	no matches	0	S601	no matches	0	no matches	0	no matches	0	1	no matches	0	no matches	0	0	11533	-1			0	0	3	3	0	0		https://gnps.ucsd.edu//ProteoSAFe/result.jsp?task=9c4f6a15087743f7a97907c3229c4711&view=cluster_details&protein=11533&show=true	https://gnps.ucsd.edu/ProteoSAFe/result.jsp?view=network_displayer&componentindex=-1&task=9c4f6a15087743f7a97907c3229c4711&show=true									11533	6		647.46	0	636.785
225			279.231	G2,G3	Moorena,Okeania		2103 cr_GE7_01_37775.mzXML|1942_027D9_RD9_01_15211.mzXML	no matches	0	S102	no matches	0	no matches	0	no matches	0	1	no matches	0	no matches	0	0	2563	-1			0	2	2	0	0	0		https://gnps.ucsd.edu//ProteoSAFe/result.jsp?task=9c4f6a15087743f7a97907c3229c4711&view=cluster_details&protein=2563&show=true	https://gnps.ucsd.edu/ProteoSAFe/result.jsp?view=network_displayer&componentindex=-1&task=9c4f6a15087743f7a97907c3229c4711&show=true									2563	4		279.231	0	446.19
226			186.99	G3	Okeania		1952_028A5_GA5_01_15275.mzXML|A1765_015E11_RE11_01_13970.mzXML|1942_027D9_RD9_01_15211.mzXML	no matches	0	S25	no matches	0	no matches	0	no matches	0	1	no matches	0	no matches	0	0	283	-1			0	0	4	0	0	0		https://gnps.ucsd.edu//ProteoSAFe/result.jsp?task=9c4f6a15087743f7a97907c3229c4711&view=cluster_details&protein=283&show=true	https://gnps.ucsd.edu/ProteoSAFe/result.jsp?view=network_displayer&componentindex=-1&task=9c4f6a15087743f7a97907c3229c4711&show=true									283	4		186.99	0	100.812
227			928.639	G1,G2	Leptolyngbya,Moorena		ASI16JUL14_2_C_GA3_01_37723.mzXML|ISB03NOV94_8_C_GA6_01_37726.mzXML|2035 cr_GD1_01_37757.mzXML	no matches	0	S942	no matches	0	no matches	0	no matches	0	1	no matches	0	no matches	0	0	15241	-1			1	3	0	0	0	0		https://gnps.ucsd.edu//ProteoSAFe/result.jsp?task=9c4f6a15087743f7a97907c3229c4711&view=cluster_details&protein=15241&show=true	https://gnps.ucsd.edu/ProteoSAFe/result.jsp?view=network_displayer&componentindex=-1&task=9c4f6a15087743f7a97907c3229c4711&show=true									15241	4		928.639	0	665.914
228			707.168	G1,G2	Leptolyngbya,Moorena		ASI16JUL14_2_C_GA3_01_37723.mzXML|ISB03NOV94_8_C_GA6_01_37726.mzXML	no matches	0	S669	no matches	0	no matches	0	no matches	0	1	no matches	0	no matches	0	0	12465	-1			1	1	0	0	0	0		https://gnps.ucsd.edu//ProteoSAFe/result.jsp?task=9c4f6a15087743f7a97907c3229c4711&view=cluster_details&protein=12465&show=true	https://gnps.ucsd.edu/ProteoSAFe/result.jsp?view=network_displayer&componentindex=-1&task=9c4f6a15087743f7a97907c3229c4711&show=true									12465	2		707.168	0	593.707
229			950.882	G2	Moorena		2103 cr_GE7_01_37775.mzXML|2035 cr_GD1_01_37757.mzXML	no matches	0	S968	no matches	0	no matches	0	no matches	0	1	no matches	0	no matches	0	0	15483	-1			0	10	0	0	0	0		https://gnps.ucsd.edu//ProteoSAFe/result.jsp?task=9c4f6a15087743f7a97907c3229c4711&view=cluster_details&protein=15483&show=true	https://gnps.ucsd.edu/ProteoSAFe/result.jsp?view=network_displayer&componentindex=-1&task=9c4f6a15087743f7a97907c3229c4711&show=true									15483	10		950.882	0	664.516
231			253.216	G3	Okeania		1942_027D9_RD9_01_15211.mzXML	Organooxygen compounds	0.0914966	12	Acetals	0.0683673	Organic compounds	0.285714	Aliphatic acyclic compounds	0.142857	21	Ethers	0.0846939	Organic oxygen compounds	0.0914966	0	1596	12			0	0	3	0	0	0		https://gnps.ucsd.edu//ProteoSAFe/result.jsp?task=9c4f6a15087743f7a97907c3229c4711&view=cluster_details&protein=1596&show=true	https://gnps.ucsd.edu/ProteoSAFe/result.jsp?view=network_displayer&componentindex=12&task=9c4f6a15087743f7a97907c3229c4711&show=true									1596	3		253.216	0	509.012
232			703.511	G1,G2	Leptolyngbya,Moorena		2103 cr_GE7_01_37775.mzXML|ISB03NOV94_8_C_GA6_01_37726.mzXML	Glycerolipids	0.333333	77	Azaspirodecane derivatives	0.333333	Organic compounds	0.666667	Aliphatic acyclic compounds	0.333333	3	Diradylglycerols	0.333333	Lipids and lipid-like molecules	0.333333	0	12418	77			1	2	0	0	0	0		https://gnps.ucsd.edu//ProteoSAFe/result.jsp?task=9c4f6a15087743f7a97907c3229c4711&view=cluster_details&protein=12418&show=true	https://gnps.ucsd.edu/ProteoSAFe/result.jsp?view=network_displayer&componentindex=77&task=9c4f6a15087743f7a97907c3229c4711&show=true									12418	3		703.511	0	694.497
233			810.301	G1,G2	Leptolyngbya,Moorena		ASI16JUL14_2_C_GA3_01_37723.mzXML|ISB03NOV94_8_C_GA6_01_37726.mzXML|2035 cr_GD1_01_37757.mzXML|2103 cr_GE7_01_37775.mzXML	Carboxylic acids and derivatives	0.125	21	Peptides	0.125	Organic compounds	0.375	Aliphatic heteromonocyclic compounds	0.125	8	Amino acids, peptides, and analogues	0.125	Organic acids and derivatives	0.125	0	13969	21			1	4	0	0	0	0		https://gnps.ucsd.edu//ProteoSAFe/result.jsp?task=9c4f6a15087743f7a97907c3229c4711&view=cluster_details&protein=13969&show=true	https://gnps.ucsd.edu/ProteoSAFe/result.jsp?view=network_displayer&componentindex=21&task=9c4f6a15087743f7a97907c3229c4711&show=true									13969	5		810.301	0	625.588
234			769.486	G2	Moorena		2103 cr_GE7_01_37775.mzXML	Glycerophospholipids	0.297961	23	Phosphatidylethanolamines	0.120977	Organic compounds	0.655172	Aliphatic acyclic compounds	0.332444	29	Glycerophosphoethanolamines	0.169828	Lipids and lipid-like molecules	0.533525	0	13432	23			0	2	0	0	0	0		https://gnps.ucsd.edu//ProteoSAFe/result.jsp?task=9c4f6a15087743f7a97907c3229c4711&view=cluster_details&protein=13432&show=true	https://gnps.ucsd.edu/ProteoSAFe/result.jsp?view=network_displayer&componentindex=23&task=9c4f6a15087743f7a97907c3229c4711&show=true									13432	2		769.486	0	569.803
235			917.577	G3	Okeania		A1765_015E11_RE11_01_13970.mzXML	no matches	0	S927	no matches	0	no matches	0	no matches	0	1	no matches	0	no matches	0	0	15157	-1			0	0	3	0	0	0		https://gnps.ucsd.edu//ProteoSAFe/result.jsp?task=9c4f6a15087743f7a97907c3229c4711&view=cluster_details&protein=15157&show=true	https://gnps.ucsd.edu/ProteoSAFe/result.jsp?view=network_displayer&componentindex=-1&task=9c4f6a15087743f7a97907c3229c4711&show=true									15157	3		917.577	0	690.274
236			583.965	G2	Moorena		2103 cr_GE7_01_37775.mzXML	no matches	0	S508	no matches	0	no matches	0	no matches	0	1	no matches	0	no matches	0	0	10461	-1			0	4	0	0	0	0		https://gnps.ucsd.edu//ProteoSAFe/result.jsp?task=9c4f6a15087743f7a97907c3229c4711&view=cluster_details&protein=10461&show=true	https://gnps.ucsd.edu/ProteoSAFe/result.jsp?view=network_displayer&componentindex=-1&task=9c4f6a15087743f7a97907c3229c4711&show=true									10461	4		583.965	0	626.868
237			793.529	G3	Okeania		A1765_015E11_RE11_01_13970.mzXML	no matches	0	S780	no matches	0	no matches	0	no matches	0	1	no matches	0	no matches	0	0	13768	-1			0	0	2	0	0	0		https://gnps.ucsd.edu//ProteoSAFe/result.jsp?task=9c4f6a15087743f7a97907c3229c4711&view=cluster_details&protein=13768&show=true	https://gnps.ucsd.edu/ProteoSAFe/result.jsp?view=network_displayer&componentindex=-1&task=9c4f6a15087743f7a97907c3229c4711&show=true									13768	2		793.529	0	357.058
238			691.982	G3,G4	Okeania,Symploca		1952_028A5_GA5_01_15275.mzXML|A1837_020A11_GA11_01_14445.mzXML	no matches	0	S649	no matches	0	no matches	0	no matches	0	1	no matches	0	no matches	0	0	12259	-1			0	0	1	1	0	0		https://gnps.ucsd.edu//ProteoSAFe/result.jsp?task=9c4f6a15087743f7a97907c3229c4711&view=cluster_details&protein=12259&show=true	https://gnps.ucsd.edu/ProteoSAFe/result.jsp?view=network_displayer&componentindex=-1&task=9c4f6a15087743f7a97907c3229c4711&show=true									12259	2		691.982	0	668.742
239			470.421	G3	Okeania		A1765_015E11_RE11_01_13970.mzXML	Fatty Acyls	0.128205	4	N-methylpyridinium compounds	0.0769231	Organic compounds	0.384615	Aliphatic acyclic compounds	0.230769	13	Carbonyl compounds	0.102564	Lipids and lipid-like molecules	0.205128	0	8058	4			0	0	2	0	0	0		https://gnps.ucsd.edu//ProteoSAFe/result.jsp?task=9c4f6a15087743f7a97907c3229c4711&view=cluster_details&protein=8058&show=true	https://gnps.ucsd.edu/ProteoSAFe/result.jsp?view=network_displayer&componentindex=4&task=9c4f6a15087743f7a97907c3229c4711&show=true									8058	2		470.421	0	627.412
241			146.12	G3,G4	Okeania,Symploca		1952_028A5_GA5_01_15275.mzXML|1716_012E3_GE3_01_13654.mzXML|A1765_015E11_RE11_01_13970.mzXML|A1837_020A11_GA11_01_14445.mzXML|1942_027D9_RD9_01_15211.mzXML	no matches	0	111	no matches	0	no matches	0	no matches	0	2	no matches	0	no matches	0	0	24	111			0	0	38	27	0	0		https://gnps.ucsd.edu//ProteoSAFe/result.jsp?task=9c4f6a15087743f7a97907c3229c4711&view=cluster_details&protein=24&show=true	https://gnps.ucsd.edu/ProteoSAFe/result.jsp?view=network_displayer&componentindex=111&task=9c4f6a15087743f7a97907c3229c4711&show=true									24	65		146.12	0	563.827
242			1314.14	G4	Symploca		A1837_020A11_GA11_01_14445.mzXML	Coumarins and derivatives	0.1	46	Angular pyranocoumarins	0.1	Organic compounds	0.2	Aromatic heteropolycyclic compounds	0.1	10	Pyranocoumarins	0.1	Lipids and lipid-like molecules	0.1	0	16068	46			0	0	0	7	0	0		https://gnps.ucsd.edu//ProteoSAFe/result.jsp?task=9c4f6a15087743f7a97907c3229c4711&view=cluster_details&protein=16068&show=true	https://gnps.ucsd.edu/ProteoSAFe/result.jsp?view=network_displayer&componentindex=46&task=9c4f6a15087743f7a97907c3229c4711&show=true									16068	7		1314.14	0	711.806
243			425.378	G4	Symploca		1716_012E3_GE3_01_13654.mzXML	no matches	0	S274	no matches	0	no matches	0	no matches	0	1	no matches	0	no matches	0	0	6809	-1			0	0	0	2	0	0		https://gnps.ucsd.edu//ProteoSAFe/result.jsp?task=9c4f6a15087743f7a97907c3229c4711&view=cluster_details&protein=6809&show=true	https://gnps.ucsd.edu/ProteoSAFe/result.jsp?view=network_displayer&componentindex=-1&task=9c4f6a15087743f7a97907c3229c4711&show=true									6809	2		425.378	0	584.083
244			766.325	G3,G4	Okeania,Symploca		1952_028A5_GA5_01_15275.mzXML|A1765_015E11_RE11_01_13970.mzXML|A1837_020A11_GA11_01_14445.mzXML|1942_027D9_RD9_01_15211.mzXML	no matches	0	S752	no matches	0	no matches	0	no matches	0	1	no matches	0	no matches	0	0	13384	-1			0	0	9	2	0	0		https://gnps.ucsd.edu//ProteoSAFe/result.jsp?task=9c4f6a15087743f7a97907c3229c4711&view=cluster_details&protein=13384&show=true	https://gnps.ucsd.edu/ProteoSAFe/result.jsp?view=network_displayer&componentindex=-1&task=9c4f6a15087743f7a97907c3229c4711&show=true									13384	11		766.325	0	625.546
245			1015.83	G3	Okeania		A1765_015E11_RE11_01_13970.mzXML	no matches	0	S1015	no matches	0	no matches	0	no matches	0	1	no matches	0	no matches	0	0	15846	-1			0	0	3	0	0	0		https://gnps.ucsd.edu//ProteoSAFe/result.jsp?task=9c4f6a15087743f7a97907c3229c4711&view=cluster_details&protein=15846&show=true	https://gnps.ucsd.edu/ProteoSAFe/result.jsp?view=network_displayer&componentindex=-1&task=9c4f6a15087743f7a97907c3229c4711&show=true									15846	3		1015.83	0	258.282
247			859.802	G2	Moorena		2103 cr_GE7_01_37775.mzXML	no matches	0	S871	no matches	0	no matches	0	no matches	0	1	no matches	0	no matches	0	0	14624	-1			0	2	0	0	0	0		https://gnps.ucsd.edu//ProteoSAFe/result.jsp?task=9c4f6a15087743f7a97907c3229c4711&view=cluster_details&protein=14624&show=true	https://gnps.ucsd.edu/ProteoSAFe/result.jsp?view=network_displayer&componentindex=-1&task=9c4f6a15087743f7a97907c3229c4711&show=true									14624	2		859.802	0	650.823
248			873.075	G1,G2	Leptolyngbya,Moorena		ASI16JUL14_2_C_GA3_01_37723.mzXML|ISB03NOV94_8_C_GA6_01_37726.mzXML	no matches	0	S879	no matches	0	no matches	0	no matches	0	1	no matches	0	no matches	0	0	14759	-1			1	1	0	0	0	0		https://gnps.ucsd.edu//ProteoSAFe/result.jsp?task=9c4f6a15087743f7a97907c3229c4711&view=cluster_details&protein=14759&show=true	https://gnps.ucsd.edu/ProteoSAFe/result.jsp?view=network_displayer&componentindex=-1&task=9c4f6a15087743f7a97907c3229c4711&show=true									14759	2		873.075	0	645.242
249			1291.99	G2	Moorena		2103 cr_GE7_01_37775.mzXML	no matches	0	S1060	no matches	0	no matches	0	no matches	0	1	no matches	0	no matches	0	0	16061	-1			0	2	0	0	0	0		https://gnps.ucsd.edu//ProteoSAFe/result.jsp?task=9c4f6a15087743f7a97907c3229c4711&view=cluster_details&protein=16061&show=true	https://gnps.ucsd.edu/ProteoSAFe/result.jsp?view=network_displayer&componentindex=-1&task=9c4f6a15087743f7a97907c3229c4711&show=true									16061	2		1291.99	0	432.355
250			811.855	G3	Okeania		1942_027D9_RD9_01_15211.mzXML	Organooxygen compounds	0.0738706	33	Triterpene saponins	0.0487179	Organic compounds	0.423077	Aliphatic heteropolycyclic compounds	0.117399	26	Carbohydrates and carbohydrate conjugates	0.0738706	Lipids and lipid-like molecules	0.1663	0	13986	33			0	0	3	0	0	0		https://gnps.ucsd.edu//ProteoSAFe/result.jsp?task=9c4f6a15087743f7a97907c3229c4711&view=cluster_details&protein=13986&show=true	https://gnps.ucsd.edu/ProteoSAFe/result.jsp?view=network_displayer&componentindex=33&task=9c4f6a15087743f7a97907c3229c4711&show=true									13986	3		811.855	0	729.578
251			642.253	G4	Symploca		1716_012E3_GE3_01_13654.mzXML	no matches	0	S591	no matches	0	no matches	0	no matches	0	1	no matches	0	no matches	0	0	11421	-1			0	0	0	2	0	0		https://gnps.ucsd.edu//ProteoSAFe/result.jsp?task=9c4f6a15087743f7a97907c3229c4711&view=cluster_details&protein=11421&show=true	https://gnps.ucsd.edu/ProteoSAFe/result.jsp?view=network_displayer&componentindex=-1&task=9c4f6a15087743f7a97907c3229c4711&show=true									11421	2		642.253	0	712.633
252			831.573	G4	Symploca		1716_012E3_GE3_01_13654.mzXML	no matches	0	S831	no matches	0	no matches	0	no matches	0	1	no matches	0	no matches	0	0	14262	-1			0	0	0	2	0	0		https://gnps.ucsd.edu//ProteoSAFe/result.jsp?task=9c4f6a15087743f7a97907c3229c4711&view=cluster_details&protein=14262&show=true	https://gnps.ucsd.edu/ProteoSAFe/result.jsp?view=network_displayer&componentindex=-1&task=9c4f6a15087743f7a97907c3229c4711&show=true									14262	2		831.573	0	635.124
253			339.252	G3	Okeania		1952_028A5_GA5_01_15275.mzXML	no matches	0	S158	no matches	0	no matches	0	no matches	0	1	no matches	0	no matches	0	0	4335	-1			0	0	2	0	0	0		https://gnps.ucsd.edu//ProteoSAFe/result.jsp?task=9c4f6a15087743f7a97907c3229c4711&view=cluster_details&protein=4335&show=true	https://gnps.ucsd.edu/ProteoSAFe/result.jsp?view=network_displayer&componentindex=-1&task=9c4f6a15087743f7a97907c3229c4711&show=true									4335	2		339.252	0	378.496
254			535.272	G2,G3,G4	Moorena,Okeania,Symploca		2103 cr_GE7_01_37775.mzXML|1716_012E3_GE3_01_13654.mzXML|2035 cr_GD1_01_37757.mzXML|2080 cr_GE2_01_37770.mzXML|1942_027D9_RD9_01_15211.mzXML	Prenol lipids	0.820106	16	Triterpenoids	0.222222	Organic compounds	1	Aromatic heteropolycyclic compounds	0.375661	3	Triterpenoids	0.269841	Lipids and lipid-like molecules	0.867725	0	9466	16			0	7	3	4	0	0		https://gnps.ucsd.edu//ProteoSAFe/result.jsp?task=9c4f6a15087743f7a97907c3229c4711&view=cluster_details&protein=9466&show=true	https://gnps.ucsd.edu/ProteoSAFe/result.jsp?view=network_displayer&componentindex=16&task=9c4f6a15087743f7a97907c3229c4711&show=true									9466	14		535.272	0	516.339
255			779.076	G3	Okeania		1942_027D9_RD9_01_15211.mzXML	no matches	0	S768	no matches	0	no matches	0	no matches	0	1	no matches	0	no matches	0	0	13542	-1			0	0	4	0	0	0		https://gnps.ucsd.edu//ProteoSAFe/result.jsp?task=9c4f6a15087743f7a97907c3229c4711&view=cluster_details&protein=13542&show=true	https://gnps.ucsd.edu/ProteoSAFe/result.jsp?view=network_displayer&componentindex=-1&task=9c4f6a15087743f7a97907c3229c4711&show=true									13542	4		779.076	0	567.731
256			954.614	G2	Moorena		2103 cr_GE7_01_37775.mzXML	Glycerophospholipids	0.297961	23	Phosphatidylethanolamines	0.120977	Organic compounds	0.655172	Aliphatic acyclic compounds	0.332444	29	Glycerophosphoethanolamines	0.169828	Lipids and lipid-like molecules	0.533525	0	15507	23			0	2	0	0	0	0		https://gnps.ucsd.edu//ProteoSAFe/result.jsp?task=9c4f6a15087743f7a97907c3229c4711&view=cluster_details&protein=15507&show=true	https://gnps.ucsd.edu/ProteoSAFe/result.jsp?view=network_displayer&componentindex=23&task=9c4f6a15087743f7a97907c3229c4711&show=true									15507	2		954.614	0	554.919
257			884.623	G1,G2	Leptolyngbya,Moorena		ASI16JUL14_2_C_GA3_01_37723.mzXML|ISB03NOV94_8_C_GA6_01_37726.mzXML	Glycerophospholipids	0.12	14	Dimethylphosphatidylethanolamines	0.08	Organic compounds	0.4	Aromatic heteropolycyclic compounds	0.123	25	Glycerophosphoethanolamines	0.102857	Lipids and lipid-like molecules	0.315333	0	14860	14			1	1	0	0	0	0		https://gnps.ucsd.edu//ProteoSAFe/result.jsp?task=9c4f6a15087743f7a97907c3229c4711&view=cluster_details&protein=14860&show=true	https://gnps.ucsd.edu/ProteoSAFe/result.jsp?view=network_displayer&componentindex=14&task=9c4f6a15087743f7a97907c3229c4711&show=true									14860	2		884.623	0	712.869
258			145.33	G3,G4	Okeania,Symploca		1952_028A5_GA5_01_15275.mzXML|1716_012E3_GE3_01_13654.mzXML|A1765_015E11_RE11_01_13970.mzXML|A1837_020A11_GA11_01_14445.mzXML	no matches	0	S2	no matches	0	no matches	0	no matches	0	1	no matches	0	no matches	0	0	14	-1			0	0	3	4	0	0		https://gnps.ucsd.edu//ProteoSAFe/result.jsp?task=9c4f6a15087743f7a97907c3229c4711&view=cluster_details&protein=14&show=true	https://gnps.ucsd.edu/ProteoSAFe/result.jsp?view=network_displayer&componentindex=-1&task=9c4f6a15087743f7a97907c3229c4711&show=true									14	7		145.33	0	99.1469
259			438.3	G2	Moorena		2035 cr_GD1_01_37757.mzXML	no matches	0	S288	no matches	0	no matches	0	no matches	0	1	no matches	0	no matches	0	0	7178	-1			0	4	0	0	0	0		https://gnps.ucsd.edu//ProteoSAFe/result.jsp?task=9c4f6a15087743f7a97907c3229c4711&view=cluster_details&protein=7178&show=true	https://gnps.ucsd.edu/ProteoSAFe/result.jsp?view=network_displayer&componentindex=-1&task=9c4f6a15087743f7a97907c3229c4711&show=true									7178	4		438.3	0	442.087
260			501.236	G4	Symploca		1716_012E3_GE3_01_13654.mzXML	no matches	0	S364	no matches	0	no matches	0	no matches	0	1	no matches	0	no matches	0	0	8704	-1			0	0	0	2	0	0		https://gnps.ucsd.edu//ProteoSAFe/result.jsp?task=9c4f6a15087743f7a97907c3229c4711&view=cluster_details&protein=8704&show=true	https://gnps.ucsd.edu/ProteoSAFe/result.jsp?view=network_displayer&componentindex=-1&task=9c4f6a15087743f7a97907c3229c4711&show=true									8704	2		501.236	0	187.135
261			897.478	G2	Moorena		2035 cr_GD1_01_37757.mzXML	Glycerophospholipids	0.464286	68	Phosphatidylglycerophosphates	0.214286	Organic compounds	1	Aliphatic heteropolycyclic compounds	0.306548	4	Glycerophosphoglycerophosphates	0.214286	Lipids and lipid-like molecules	0.770833	0	14966	68			0	2	0	0	0	0		https://gnps.ucsd.edu//ProteoSAFe/result.jsp?task=9c4f6a15087743f7a97907c3229c4711&view=cluster_details&protein=14966&show=true	https://gnps.ucsd.edu/ProteoSAFe/result.jsp?view=network_displayer&componentindex=68&task=9c4f6a15087743f7a97907c3229c4711&show=true									14966	2		897.478	0	345.542
262			513.177	G3	Okeania		1952_028A5_GA5_01_15275.mzXML	no matches	0	S389	no matches	0	no matches	0	no matches	0	1	no matches	0	no matches	0	0	9011	-1			0	0	3	0	0	0		https://gnps.ucsd.edu//ProteoSAFe/result.jsp?task=9c4f6a15087743f7a97907c3229c4711&view=cluster_details&protein=9011&show=true	https://gnps.ucsd.edu/ProteoSAFe/result.jsp?view=network_displayer&componentindex=-1&task=9c4f6a15087743f7a97907c3229c4711&show=true									9011	3		513.177	0	231.681
264			609.303	G1,G2,G3,G4	Leptolyngbya,Moorena,Okeania,Symploca		ASI16JUL14_2_C_GA3_01_37723.mzXML|ISB03NOV94_8_C_GA6_01_37726.mzXML|2035 cr_GD1_01_37757.mzXML|1942_027D9_RD9_01_15211.mzXML|1716_012E3_GE3_01_13654.mzXML	Prenol lipids	0.348148	45	Porphyrins	0.103704	Organic compounds	1	Aromatic heteropolycyclic compounds	0.585185	3	nan	0.274074	Lipids and lipid-like molecules	0.348148	0	10872	45			1	8	3	2	0	0		https://gnps.ucsd.edu//ProteoSAFe/result.jsp?task=9c4f6a15087743f7a97907c3229c4711&view=cluster_details&protein=10872&show=true	https://gnps.ucsd.edu/ProteoSAFe/result.jsp?view=network_displayer&componentindex=45&task=9c4f6a15087743f7a97907c3229c4711&show=true									10872	14		609.303	0	475.967
265			411.25	G3,G4	Okeania,Symploca		1942_027D9_RD9_01_15211.mzXML|1716_012E3_GE3_01_13654.mzXML	no matches	0	S252	no matches	0	no matches	0	no matches	0	1	no matches	0	no matches	0	0	6342	-1			0	0	1	1	0	0		https://gnps.ucsd.edu//ProteoSAFe/result.jsp?task=9c4f6a15087743f7a97907c3229c4711&view=cluster_details&protein=6342&show=true	https://gnps.ucsd.edu/ProteoSAFe/result.jsp?view=network_displayer&componentindex=-1&task=9c4f6a15087743f7a97907c3229c4711&show=true									6342	2		411.25	0	469.265
266			385.235	G3,G4	Okeania,Symploca		1942_027D9_RD9_01_15211.mzXML|1716_012E3_GE3_01_13654.mzXML	no matches	0	S210	no matches	0	no matches	0	no matches	0	1	no matches	0	no matches	0	0	5662	-1			0	0	2	1	0	0		https://gnps.ucsd.edu//ProteoSAFe/result.jsp?task=9c4f6a15087743f7a97907c3229c4711&view=cluster_details&protein=5662&show=true	https://gnps.ucsd.edu/ProteoSAFe/result.jsp?view=network_displayer&componentindex=-1&task=9c4f6a15087743f7a97907c3229c4711&show=true									5662	3		385.235	0	445.078
267			518.325	G3	Okeania		A1765_015E11_RE11_01_13970.mzXML	no matches	0	S399	no matches	0	no matches	0	no matches	0	1	no matches	0	no matches	0	0	9120	-1			0	0	2	0	0	0		https://gnps.ucsd.edu//ProteoSAFe/result.jsp?task=9c4f6a15087743f7a97907c3229c4711&view=cluster_details&protein=9120&show=true	https://gnps.ucsd.edu/ProteoSAFe/result.jsp?view=network_displayer&componentindex=-1&task=9c4f6a15087743f7a97907c3229c4711&show=true									9120	2		518.325	0	287.07
268			759.487	G3	Okeania		1952_028A5_GA5_01_15275.mzXML	no matches	0	S744	no matches	0	no matches	0	no matches	0	1	no matches	0	no matches	0	0	13307	-1			0	0	4	0	0	0		https://gnps.ucsd.edu//ProteoSAFe/result.jsp?task=9c4f6a15087743f7a97907c3229c4711&view=cluster_details&protein=13307&show=true	https://gnps.ucsd.edu/ProteoSAFe/result.jsp?view=network_displayer&componentindex=-1&task=9c4f6a15087743f7a97907c3229c4711&show=true									13307	4		759.487	0	352.425
269			157.651	G3,G4	Okeania,Symploca		1952_028A5_GA5_01_15275.mzXML|1716_012E3_GE3_01_13654.mzXML|A1765_015E11_RE11_01_13970.mzXML|A1837_020A11_GA11_01_14445.mzXML|1942_027D9_RD9_01_15211.mzXML	Diazines	0.166667	22	Pyrimidinecarboxylic acids	0.166667	Organic compounds	0.166667	Aromatic heteromonocyclic compounds	0.166667	6	Pyrimidines and pyrimidine derivatives	0.166667	Organoheterocyclic compounds	0.166667	0	66	22			0	0	12	15	0	0		https://gnps.ucsd.edu//ProteoSAFe/result.jsp?task=9c4f6a15087743f7a97907c3229c4711&view=cluster_details&protein=66&show=true	https://gnps.ucsd.edu/ProteoSAFe/result.jsp?view=network_displayer&componentindex=22&task=9c4f6a15087743f7a97907c3229c4711&show=true									66	27		157.651	0	129.205
270			931.493	G4	Symploca		1716_012E3_GE3_01_13654.mzXML	Prenol lipids	0.236111	54	Triterpene saponins	0.125	Organic compounds	0.5	Aliphatic heteropolycyclic compounds	0.402778	4	Terpene glycosides	0.125	Lipids and lipid-like molecules	0.388889	0	15260	54			0	0	0	5	0	0		https://gnps.ucsd.edu//ProteoSAFe/result.jsp?task=9c4f6a15087743f7a97907c3229c4711&view=cluster_details&protein=15260&show=true	https://gnps.ucsd.edu/ProteoSAFe/result.jsp?view=network_displayer&componentindex=54&task=9c4f6a15087743f7a97907c3229c4711&show=true									15260	5		931.493	0	176.756
271			554.653	G4	Symploca		1716_012E3_GE3_01_13654.mzXML	no matches	0	S456	no matches	0	no matches	0	no matches	0	1	no matches	0	no matches	0	0	9890	-1			0	0	0	2	0	0		https://gnps.ucsd.edu//ProteoSAFe/result.jsp?task=9c4f6a15087743f7a97907c3229c4711&view=cluster_details&protein=9890&show=true	https://gnps.ucsd.edu/ProteoSAFe/result.jsp?view=network_displayer&componentindex=-1&task=9c4f6a15087743f7a97907c3229c4711&show=true									9890	2		554.653	0	731.872
272			218.311	G3	Okeania		1942_027D9_RD9_01_15211.mzXML|1952_028A5_GA5_01_15275.mzXML	no matches	0	S54	no matches	0	no matches	0	no matches	0	1	no matches	0	no matches	0	0	749	-1			0	0	2	0	0	0		https://gnps.ucsd.edu//ProteoSAFe/result.jsp?task=9c4f6a15087743f7a97907c3229c4711&view=cluster_details&protein=749&show=true	https://gnps.ucsd.edu/ProteoSAFe/result.jsp?view=network_displayer&componentindex=-1&task=9c4f6a15087743f7a97907c3229c4711&show=true									749	2		218.311	0	111.908
273			1187.4	G2	Moorena		2103 cr_GE7_01_37775.mzXML	no matches	0	S1051	no matches	0	no matches	0	no matches	0	1	no matches	0	no matches	0	0	16025	-1			0	2	0	0	0	0		https://gnps.ucsd.edu//ProteoSAFe/result.jsp?task=9c4f6a15087743f7a97907c3229c4711&view=cluster_details&protein=16025&show=true	https://gnps.ucsd.edu/ProteoSAFe/result.jsp?view=network_displayer&componentindex=-1&task=9c4f6a15087743f7a97907c3229c4711&show=true									16025	2		1187.4	0	183.776
274			651.318	G2,G3,G4	Moorena,Okeania,Symploca		2103 cr_GE7_01_37775.mzXML|1716_012E3_GE3_01_13654.mzXML|2035 cr_GD1_01_37757.mzXML|1942_027D9_RD9_01_15211.mzXML	Prenol lipids	0.388889	41	Aconitane-type diterpenoid alkaloids	0.152778	Organic compounds	1	Aromatic heteropolycyclic compounds	0.541667	4	Diterpenoids	0.208333	Lipids and lipid-like molecules	0.569444	0	11615	41			0	4	2	4	0	0		https://gnps.ucsd.edu//ProteoSAFe/result.jsp?task=9c4f6a15087743f7a97907c3229c4711&view=cluster_details&protein=11615&show=true	https://gnps.ucsd.edu/ProteoSAFe/result.jsp?view=network_displayer&componentindex=41&task=9c4f6a15087743f7a97907c3229c4711&show=true									11615	10		651.318	0	575.723
275			803.491	G2	Moorena		2103 cr_GE7_01_37775.mzXML	no matches	0	S792	no matches	0	no matches	0	no matches	0	1	no matches	0	no matches	0	0	13874	-1			0	2	0	0	0	0		https://gnps.ucsd.edu//ProteoSAFe/result.jsp?task=9c4f6a15087743f7a97907c3229c4711&view=cluster_details&protein=13874&show=true	https://gnps.ucsd.edu/ProteoSAFe/result.jsp?view=network_displayer&componentindex=-1&task=9c4f6a15087743f7a97907c3229c4711&show=true									13874	2		803.491	0	503.993
276			495.372	G4	Symploca		1716_012E3_GE3_01_13654.mzXML	Steroids and steroid derivatives	0.333333	99	16-oxosteroids	0.333333	Organic compounds	0.666667	Aliphatic homopolycyclic compounds	0.416667	3	Oxosteroids	0.333333	Lipids and lipid-like molecules	0.583333	0	8655	99			0	0	0	2	0	0		https://gnps.ucsd.edu//ProteoSAFe/result.jsp?task=9c4f6a15087743f7a97907c3229c4711&view=cluster_details&protein=8655&show=true	https://gnps.ucsd.edu/ProteoSAFe/result.jsp?view=network_displayer&componentindex=99&task=9c4f6a15087743f7a97907c3229c4711&show=true									8655	2		495.372	0	457.591
277			585.419	G2	Moorena		2103 cr_GE7_01_37775.mzXML	no matches	0	S511	no matches	0	no matches	0	no matches	0	1	no matches	0	no matches	0	0	10497	-1			0	2	0	0	0	0		https://gnps.ucsd.edu//ProteoSAFe/result.jsp?task=9c4f6a15087743f7a97907c3229c4711&view=cluster_details&protein=10497&show=true	https://gnps.ucsd.edu/ProteoSAFe/result.jsp?view=network_displayer&componentindex=-1&task=9c4f6a15087743f7a97907c3229c4711&show=true									10497	2		585.419	0	170.413
278			424.183	G3	Okeania		A1765_015E11_RE11_01_13970.mzXML	no matches	0	S270	no matches	0	no matches	0	no matches	0	1	no matches	0	no matches	0	0	6707	-1			0	0	3	0	0	0		https://gnps.ucsd.edu//ProteoSAFe/result.jsp?task=9c4f6a15087743f7a97907c3229c4711&view=cluster_details&protein=6707&show=true	https://gnps.ucsd.edu/ProteoSAFe/result.jsp?view=network_displayer&componentindex=-1&task=9c4f6a15087743f7a97907c3229c4711&show=true									6707	3		424.183	0	338.976
279			693.404	G4	Symploca		1716_012E3_GE3_01_13654.mzXML	no matches	0	S652	no matches	0	no matches	0	no matches	0	1	no matches	0	no matches	0	0	12279	-1			0	0	0	2	0	0		https://gnps.ucsd.edu//ProteoSAFe/result.jsp?task=9c4f6a15087743f7a97907c3229c4711&view=cluster_details&protein=12279&show=true	https://gnps.ucsd.edu/ProteoSAFe/result.jsp?view=network_displayer&componentindex=-1&task=9c4f6a15087743f7a97907c3229c4711&show=true									12279	2		693.404	0	216.364
280			981.494	G3	Okeania		A1765_015E11_RE11_01_13970.mzXML	Prenol lipids	0.4375	87	Sesterterpenoids	0.25	Organic compounds	0.75	Aliphatic heteropolycyclic compounds	0.552083	4	Sesterterpenoids	0.25	Lipids and lipid-like molecules	0.583333	0	15737	87			0	0	2	0	0	0		https://gnps.ucsd.edu//ProteoSAFe/result.jsp?task=9c4f6a15087743f7a97907c3229c4711&view=cluster_details&protein=15737&show=true	https://gnps.ucsd.edu/ProteoSAFe/result.jsp?view=network_displayer&componentindex=87&task=9c4f6a15087743f7a97907c3229c4711&show=true									15737	2		981.494	0	255.999
281			400.368	G2	Moorena		2035 cr_GD1_01_37757.mzXML	no matches	0	S240	no matches	0	no matches	0	no matches	0	1	no matches	0	no matches	0	0	6100	-1			0	3	0	0	0	0		https://gnps.ucsd.edu//ProteoSAFe/result.jsp?task=9c4f6a15087743f7a97907c3229c4711&view=cluster_details&protein=6100&show=true	https://gnps.ucsd.edu/ProteoSAFe/result.jsp?view=network_displayer&componentindex=-1&task=9c4f6a15087743f7a97907c3229c4711&show=true									6100	3		400.368	0	407.591
282			451.855	G3	Okeania		1952_028A5_GA5_01_15275.mzXML	no matches	0	S300	no matches	0	no matches	0	no matches	0	1	no matches	0	no matches	0	0	7565	-1			0	0	2	0	0	0		https://gnps.ucsd.edu//ProteoSAFe/result.jsp?task=9c4f6a15087743f7a97907c3229c4711&view=cluster_details&protein=7565&show=true	https://gnps.ucsd.edu/ProteoSAFe/result.jsp?view=network_displayer&componentindex=-1&task=9c4f6a15087743f7a97907c3229c4711&show=true									7565	2		451.855	0	640.19
283			611.516	G3	Okeania		1952_028A5_GA5_01_15275.mzXML|A1765_015E11_RE11_01_13970.mzXML	no matches	0	S547	no matches	0	no matches	0	no matches	0	1	no matches	0	no matches	0	0	10893	-1			0	0	4	0	0	0		https://gnps.ucsd.edu//ProteoSAFe/result.jsp?task=9c4f6a15087743f7a97907c3229c4711&view=cluster_details&protein=10893&show=true	https://gnps.ucsd.edu/ProteoSAFe/result.jsp?view=network_displayer&componentindex=-1&task=9c4f6a15087743f7a97907c3229c4711&show=true									10893	4		611.516	0	679.264
284			937.586	G2	Moorena		2103 cr_GE7_01_37775.mzXML	no matches	0	S958	no matches	0	no matches	0	no matches	0	1	no matches	0	no matches	0	0	15328	-1			0	2	0	0	0	0		https://gnps.ucsd.edu//ProteoSAFe/result.jsp?task=9c4f6a15087743f7a97907c3229c4711&view=cluster_details&protein=15328&show=true	https://gnps.ucsd.edu/ProteoSAFe/result.jsp?view=network_displayer&componentindex=-1&task=9c4f6a15087743f7a97907c3229c4711&show=true									15328	2		937.586	0	604.843
285			227.069	G2,G4	Moorena,Symploca		1716_012E3_GE3_01_13654.mzXML|2035 cr_GD1_01_37757.mzXML	Organooxygen compounds	0.0914966	12	Acetals	0.0683673	Organic compounds	0.285714	Aliphatic acyclic compounds	0.142857	21	Ethers	0.0846939	Organic oxygen compounds	0.0914966	0	930	12			0	3	0	2	0	0		https://gnps.ucsd.edu//ProteoSAFe/result.jsp?task=9c4f6a15087743f7a97907c3229c4711&view=cluster_details&protein=930&show=true	https://gnps.ucsd.edu/ProteoSAFe/result.jsp?view=network_displayer&componentindex=12&task=9c4f6a15087743f7a97907c3229c4711&show=true									930	5		227.069	0	385.874
286			702.41	G1,G2	Leptolyngbya,Moorena		ASI16JUL14_2_C_GA3_01_37723.mzXML|ISB03NOV94_8_C_GA6_01_37726.mzXML	no matches	0	S662	no matches	0	no matches	0	no matches	0	1	no matches	0	no matches	0	0	12360	-1			3	1	0	0	0	0		https://gnps.ucsd.edu//ProteoSAFe/result.jsp?task=9c4f6a15087743f7a97907c3229c4711&view=cluster_details&protein=12360&show=true	https://gnps.ucsd.edu/ProteoSAFe/result.jsp?view=network_displayer&componentindex=-1&task=9c4f6a15087743f7a97907c3229c4711&show=true									12360	4		702.41	0	713.916
287			841.282	G1,G2	Leptolyngbya,Moorena		ASI16JUL14_2_C_GA3_01_37723.mzXML|ISB03NOV94_8_C_GA6_01_37726.mzXML	no matches	0	S848	no matches	0	no matches	0	no matches	0	1	no matches	0	no matches	0	0	14388	-1			2	1	0	0	0	0		https://gnps.ucsd.edu//ProteoSAFe/result.jsp?task=9c4f6a15087743f7a97907c3229c4711&view=cluster_details&protein=14388&show=true	https://gnps.ucsd.edu/ProteoSAFe/result.jsp?view=network_displayer&componentindex=-1&task=9c4f6a15087743f7a97907c3229c4711&show=true									14388	3		841.282	0	634.87
288			845.585	G4	Symploca		1716_012E3_GE3_01_13654.mzXML	no matches	0	S857	no matches	0	no matches	0	no matches	0	1	no matches	0	no matches	0	0	14457	-1			0	0	0	2	0	0		https://gnps.ucsd.edu//ProteoSAFe/result.jsp?task=9c4f6a15087743f7a97907c3229c4711&view=cluster_details&protein=14457&show=true	https://gnps.ucsd.edu/ProteoSAFe/result.jsp?view=network_displayer&componentindex=-1&task=9c4f6a15087743f7a97907c3229c4711&show=true									14457	2		845.585	0	460.149
289			949.502	G2,G3	Moorena,Okeania		A1765_015E11_RE11_01_13970.mzXML|2035 cr_GD1_01_37757.mzXML	Glycerophospholipids	0.1875	66	Oligopeptides	0.125	Organic compounds	0.75	Aliphatic heteropolycyclic compounds	0.234375	8	Glycerophosphoinositols	0.1875	Lipids and lipid-like molecules	0.484375	0	15468	66			0	6	1	0	0	0		https://gnps.ucsd.edu//ProteoSAFe/result.jsp?task=9c4f6a15087743f7a97907c3229c4711&view=cluster_details&protein=15468&show=true	https://gnps.ucsd.edu/ProteoSAFe/result.jsp?view=network_displayer&componentindex=66&task=9c4f6a15087743f7a97907c3229c4711&show=true									15468	7		949.502	0	368.436
290			1058.77	G3	Okeania		A1765_015E11_RE11_01_13970.mzXML	no matches	0	S1035	no matches	0	no matches	0	no matches	0	1	no matches	0	no matches	0	0	15930	-1			0	0	3	0	0	0		https://gnps.ucsd.edu//ProteoSAFe/result.jsp?task=9c4f6a15087743f7a97907c3229c4711&view=cluster_details&protein=15930&show=true	https://gnps.ucsd.edu/ProteoSAFe/result.jsp?view=network_displayer&componentindex=-1&task=9c4f6a15087743f7a97907c3229c4711&show=true									15930	3		1058.77	0	719.537
291			359.694	G3	Okeania		1942_027D9_RD9_01_15211.mzXML	no matches	0	S178	no matches	0	no matches	0	no matches	0	1	no matches	0	no matches	0	0	4849	-1			0	0	2	0	0	0		https://gnps.ucsd.edu//ProteoSAFe/result.jsp?task=9c4f6a15087743f7a97907c3229c4711&view=cluster_details&protein=4849&show=true	https://gnps.ucsd.edu/ProteoSAFe/result.jsp?view=network_displayer&componentindex=-1&task=9c4f6a15087743f7a97907c3229c4711&show=true									4849	2		359.694	0	211.368
292			960.352	G1,G2	Leptolyngbya,Moorena		ASI16JUL14_2_C_GA3_01_37723.mzXML|ISB03NOV94_8_C_GA6_01_37726.mzXML	no matches	0	S975	no matches	0	no matches	0	no matches	0	1	no matches	0	no matches	0	0	15639	-1			1	1	0	0	0	0		https://gnps.ucsd.edu//ProteoSAFe/result.jsp?task=9c4f6a15087743f7a97907c3229c4711&view=cluster_details&protein=15639&show=true	https://gnps.ucsd.edu/ProteoSAFe/result.jsp?view=network_displayer&componentindex=-1&task=9c4f6a15087743f7a97907c3229c4711&show=true									15639	2		960.352	0	679.851
293			709.379	G3,G4	Okeania,Symploca		1952_028A5_GA5_01_15275.mzXML|A1837_020A11_GA11_01_14445.mzXML	no matches	0	S672	no matches	0	no matches	0	no matches	0	1	no matches	0	no matches	0	0	12514	-1			0	0	2	1	0	0		https://gnps.ucsd.edu//ProteoSAFe/result.jsp?task=9c4f6a15087743f7a97907c3229c4711&view=cluster_details&protein=12514&show=true	https://gnps.ucsd.edu/ProteoSAFe/result.jsp?view=network_displayer&componentindex=-1&task=9c4f6a15087743f7a97907c3229c4711&show=true									12514	3		709.379	0	666.978
294			735.49	G3	Okeania		A1765_015E11_RE11_01_13970.mzXML	no matches	0	S701	no matches	0	no matches	0	no matches	0	1	no matches	0	no matches	0	0	12949	-1			0	0	2	0	0	0		https://gnps.ucsd.edu//ProteoSAFe/result.jsp?task=9c4f6a15087743f7a97907c3229c4711&view=cluster_details&protein=12949&show=true	https://gnps.ucsd.edu/ProteoSAFe/result.jsp?view=network_displayer&componentindex=-1&task=9c4f6a15087743f7a97907c3229c4711&show=true									12949	2		735.49	0	331.214
295			662.093	G3,G4	Okeania,Symploca		1952_028A5_GA5_01_15275.mzXML|A1765_015E11_RE11_01_13970.mzXML|A1837_020A11_GA11_01_14445.mzXML|1942_027D9_RD9_01_15211.mzXML	no matches	0	110	no matches	0	no matches	0	no matches	0	3	no matches	0	no matches	0	0	11696	110			0	0	17	7	0	0		https://gnps.ucsd.edu//ProteoSAFe/result.jsp?task=9c4f6a15087743f7a97907c3229c4711&view=cluster_details&protein=11696&show=true	https://gnps.ucsd.edu/ProteoSAFe/result.jsp?view=network_displayer&componentindex=110&task=9c4f6a15087743f7a97907c3229c4711&show=true									11696	24		662.093	0	664.205
296			553.243	G2	Moorena		2035 cr_GD1_01_37757.mzXML	Prenol lipids	0.820106	16	Triterpenoids	0.222222	Organic compounds	1	Aromatic heteropolycyclic compounds	0.375661	3	Triterpenoids	0.269841	Lipids and lipid-like molecules	0.867725	0	9846	16			0	2	0	0	0	0		https://gnps.ucsd.edu//ProteoSAFe/result.jsp?task=9c4f6a15087743f7a97907c3229c4711&view=cluster_details&protein=9846&show=true	https://gnps.ucsd.edu/ProteoSAFe/result.jsp?view=network_displayer&componentindex=16&task=9c4f6a15087743f7a97907c3229c4711&show=true									9846	2		553.243	0	352.55
297			830.575	G2	Moorena		2035 cr_GD1_01_37757.mzXML	no matches	0	S827	no matches	0	no matches	0	no matches	0	1	no matches	0	no matches	0	0	14235	-1			0	2	0	0	0	0		https://gnps.ucsd.edu//ProteoSAFe/result.jsp?task=9c4f6a15087743f7a97907c3229c4711&view=cluster_details&protein=14235&show=true	https://gnps.ucsd.edu/ProteoSAFe/result.jsp?view=network_displayer&componentindex=-1&task=9c4f6a15087743f7a97907c3229c4711&show=true									14235	2		830.575	0	646.516
298			532.384	G3	Okeania		A1765_015E11_RE11_01_13970.mzXML	no matches	0	S412	no matches	0	no matches	0	no matches	0	1	no matches	0	no matches	0	0	9434	-1			0	0	2	0	0	0		https://gnps.ucsd.edu//ProteoSAFe/result.jsp?task=9c4f6a15087743f7a97907c3229c4711&view=cluster_details&protein=9434&show=true	https://gnps.ucsd.edu/ProteoSAFe/result.jsp?view=network_displayer&componentindex=-1&task=9c4f6a15087743f7a97907c3229c4711&show=true									9434	2		532.384	0	336.388
299			563.329	G3,G4	Okeania,Symploca		1942_027D9_RD9_01_15211.mzXML|1716_012E3_GE3_01_13654.mzXML|1952_028A5_GA5_01_15275.mzXML	no matches	0	S474	no matches	0	no matches	0	no matches	0	1	no matches	0	no matches	0	0	10100	-1			0	0	8	5	0	0		https://gnps.ucsd.edu//ProteoSAFe/result.jsp?task=9c4f6a15087743f7a97907c3229c4711&view=cluster_details&protein=10100&show=true	https://gnps.ucsd.edu/ProteoSAFe/result.jsp?view=network_displayer&componentindex=-1&task=9c4f6a15087743f7a97907c3229c4711&show=true									10100	13		563.329	0	654.132
300			1085.73	G3	Okeania		A1765_015E11_RE11_01_13970.mzXML	no matches	0	S1044	no matches	0	no matches	0	no matches	0	1	no matches	0	no matches	0	0	15976	-1			0	0	2	0	0	0		https://gnps.ucsd.edu//ProteoSAFe/result.jsp?task=9c4f6a15087743f7a97907c3229c4711&view=cluster_details&protein=15976&show=true	https://gnps.ucsd.edu/ProteoSAFe/result.jsp?view=network_displayer&componentindex=-1&task=9c4f6a15087743f7a97907c3229c4711&show=true									15976	2		1085.73	0	651.413
302			562.336	G4	Symploca		1716_012E3_GE3_01_13654.mzXML	no matches	0	S469	no matches	0	no matches	0	no matches	0	1	no matches	0	no matches	0	0	10079	-1			0	0	0	2	0	0		https://gnps.ucsd.edu//ProteoSAFe/result.jsp?task=9c4f6a15087743f7a97907c3229c4711&view=cluster_details&protein=10079&show=true	https://gnps.ucsd.edu/ProteoSAFe/result.jsp?view=network_displayer&componentindex=-1&task=9c4f6a15087743f7a97907c3229c4711&show=true									10079	2		562.336	0	471.962
303			395.366	G2	Moorena		2035 cr_GD1_01_37757.mzXML	no matches	0	S231	no matches	0	no matches	0	no matches	0	1	no matches	0	no matches	0	0	5948	-1			0	3	0	0	0	0		https://gnps.ucsd.edu//ProteoSAFe/result.jsp?task=9c4f6a15087743f7a97907c3229c4711&view=cluster_details&protein=5948&show=true	https://gnps.ucsd.edu/ProteoSAFe/result.jsp?view=network_displayer&componentindex=-1&task=9c4f6a15087743f7a97907c3229c4711&show=true									5948	3		395.366	0	477.741
304			818.525	G4	Symploca		1716_012E3_GE3_01_13654.mzXML	no matches	0	S815	no matches	0	no matches	0	no matches	0	1	no matches	0	no matches	0	0	14085	-1			0	0	0	4	0	0		https://gnps.ucsd.edu//ProteoSAFe/result.jsp?task=9c4f6a15087743f7a97907c3229c4711&view=cluster_details&protein=14085&show=true	https://gnps.ucsd.edu/ProteoSAFe/result.jsp?view=network_displayer&componentindex=-1&task=9c4f6a15087743f7a97907c3229c4711&show=true									14085	4		818.525	0	360.895
306			945.482	G4	Symploca		1716_012E3_GE3_01_13654.mzXML	Prenol lipids	0.236111	54	Triterpene saponins	0.125	Organic compounds	0.5	Aliphatic heteropolycyclic compounds	0.402778	4	Terpene glycosides	0.125	Lipids and lipid-like molecules	0.388889	0	15464	54			0	0	0	2	0	0		https://gnps.ucsd.edu//ProteoSAFe/result.jsp?task=9c4f6a15087743f7a97907c3229c4711&view=cluster_details&protein=15464&show=true	https://gnps.ucsd.edu/ProteoSAFe/result.jsp?view=network_displayer&componentindex=54&task=9c4f6a15087743f7a97907c3229c4711&show=true									15464	2		945.482	0	181.367
307			534.413	G3	Okeania		A1765_015E11_RE11_01_13970.mzXML	no matches	0	S418	no matches	0	no matches	0	no matches	0	1	no matches	0	no matches	0	0	9460	-1			0	0	2	0	0	0		https://gnps.ucsd.edu//ProteoSAFe/result.jsp?task=9c4f6a15087743f7a97907c3229c4711&view=cluster_details&protein=9460&show=true	https://gnps.ucsd.edu/ProteoSAFe/result.jsp?view=network_displayer&componentindex=-1&task=9c4f6a15087743f7a97907c3229c4711&show=true									9460	2		534.413	0	496.369
309			719.455	G3	Okeania		1952_028A5_GA5_01_15275.mzXML	no matches	0	S683	no matches	0	no matches	0	no matches	0	1	no matches	0	no matches	0	0	12674	-1			0	0	2	0	0	0		https://gnps.ucsd.edu//ProteoSAFe/result.jsp?task=9c4f6a15087743f7a97907c3229c4711&view=cluster_details&protein=12674&show=true	https://gnps.ucsd.edu/ProteoSAFe/result.jsp?view=network_displayer&componentindex=-1&task=9c4f6a15087743f7a97907c3229c4711&show=true									12674	2		719.455	0	265.093
312			255.231	G2	Moorena		2103 cr_GE7_01_37775.mzXML|2035 cr_GD1_01_37757.mzXML	Organooxygen compounds	0.0914966	12	Acetals	0.0683673	Organic compounds	0.285714	Aliphatic acyclic compounds	0.142857	21	Ethers	0.0846939	Organic oxygen compounds	0.0914966	0	1620	12			0	5	0	0	0	0		https://gnps.ucsd.edu//ProteoSAFe/result.jsp?task=9c4f6a15087743f7a97907c3229c4711&view=cluster_details&protein=1620&show=true	https://gnps.ucsd.edu/ProteoSAFe/result.jsp?view=network_displayer&componentindex=12&task=9c4f6a15087743f7a97907c3229c4711&show=true									1620	5		255.231	0	471.601
313			1069.5	G1,G2	Leptolyngbya,Moorena		ASI16JUL14_2_C_GA3_01_37723.mzXML|ISB03NOV94_8_C_GA6_01_37726.mzXML	no matches	0	S1040	no matches	0	no matches	0	no matches	0	1	no matches	0	no matches	0	0	15953	-1			2	1	0	0	0	0		https://gnps.ucsd.edu//ProteoSAFe/result.jsp?task=9c4f6a15087743f7a97907c3229c4711&view=cluster_details&protein=15953&show=true	https://gnps.ucsd.edu/ProteoSAFe/result.jsp?view=network_displayer&componentindex=-1&task=9c4f6a15087743f7a97907c3229c4711&show=true									15953	3		1069.5	0	645.588
314			1069.53	G2	Moorena		2035 cr_GD1_01_37757.mzXML	Glycerophospholipids	0.12	14	Dimethylphosphatidylethanolamines	0.08	Organic compounds	0.4	Aromatic heteropolycyclic compounds	0.123	25	Glycerophosphoethanolamines	0.102857	Lipids and lipid-like molecules	0.315333	0	15955	14			0	2	0	0	0	0		https://gnps.ucsd.edu//ProteoSAFe/result.jsp?task=9c4f6a15087743f7a97907c3229c4711&view=cluster_details&protein=15955&show=true	https://gnps.ucsd.edu/ProteoSAFe/result.jsp?view=network_displayer&componentindex=14&task=9c4f6a15087743f7a97907c3229c4711&show=true									15955	2		1069.53	0	498.742
315			617.459	G4	Symploca		1716_012E3_GE3_01_13654.mzXML	no matches	0	S563	no matches	0	no matches	0	no matches	0	1	no matches	0	no matches	0	0	11002	-1			0	0	0	2	0	0		https://gnps.ucsd.edu//ProteoSAFe/result.jsp?task=9c4f6a15087743f7a97907c3229c4711&view=cluster_details&protein=11002&show=true	https://gnps.ucsd.edu/ProteoSAFe/result.jsp?view=network_displayer&componentindex=-1&task=9c4f6a15087743f7a97907c3229c4711&show=true									11002	2		617.459	0	549.883
316			1209.38	G2	Moorena		2103 cr_GE7_01_37775.mzXML	no matches	0	S1052	no matches	0	no matches	0	no matches	0	1	no matches	0	no matches	0	0	16034	-1			0	2	0	0	0	0		https://gnps.ucsd.edu//ProteoSAFe/result.jsp?task=9c4f6a15087743f7a97907c3229c4711&view=cluster_details&protein=16034&show=true	https://gnps.ucsd.edu/ProteoSAFe/result.jsp?view=network_displayer&componentindex=-1&task=9c4f6a15087743f7a97907c3229c4711&show=true									16034	2		1209.38	0	183.776
317			755.34	G3	Okeania		1952_028A5_GA5_01_15275.mzXML	no matches	0	S735	no matches	0	no matches	0	no matches	0	1	no matches	0	no matches	0	0	13250	-1			0	0	2	0	0	0		https://gnps.ucsd.edu//ProteoSAFe/result.jsp?task=9c4f6a15087743f7a97907c3229c4711&view=cluster_details&protein=13250&show=true	https://gnps.ucsd.edu/ProteoSAFe/result.jsp?view=network_displayer&componentindex=-1&task=9c4f6a15087743f7a97907c3229c4711&show=true									13250	2		755.34	0	402.932
318			559.152	G3	Okeania		A1765_015E11_RE11_01_13970.mzXML	no matches	0	S465	no matches	0	no matches	0	no matches	0	1	no matches	0	no matches	0	0	9977	-1			0	0	3	0	0	0		https://gnps.ucsd.edu//ProteoSAFe/result.jsp?task=9c4f6a15087743f7a97907c3229c4711&view=cluster_details&protein=9977&show=true	https://gnps.ucsd.edu/ProteoSAFe/result.jsp?view=network_displayer&componentindex=-1&task=9c4f6a15087743f7a97907c3229c4711&show=true									9977	3		559.152	0	645.439
319			412.242	G3	Okeania		A1765_015E11_RE11_01_13970.mzXML	Organooxygen compounds	0.0738706	33	Triterpene saponins	0.0487179	Organic compounds	0.423077	Aliphatic heteropolycyclic compounds	0.117399	26	Carbohydrates and carbohydrate conjugates	0.0738706	Lipids and lipid-like molecules	0.1663	0	6360	33			0	0	2	0	0	0		https://gnps.ucsd.edu//ProteoSAFe/result.jsp?task=9c4f6a15087743f7a97907c3229c4711&view=cluster_details&protein=6360&show=true	https://gnps.ucsd.edu/ProteoSAFe/result.jsp?view=network_displayer&componentindex=33&task=9c4f6a15087743f7a97907c3229c4711&show=true									6360	2		412.242	0	320.985
321			742.376	G4	Symploca		1716_012E3_GE3_01_13654.mzXML	no matches	0	S710	no matches	0	no matches	0	no matches	0	1	no matches	0	no matches	0	0	13018	-1			0	0	0	2	0	0		https://gnps.ucsd.edu//ProteoSAFe/result.jsp?task=9c4f6a15087743f7a97907c3229c4711&view=cluster_details&protein=13018&show=true	https://gnps.ucsd.edu/ProteoSAFe/result.jsp?view=network_displayer&componentindex=-1&task=9c4f6a15087743f7a97907c3229c4711&show=true									13018	2		742.376	0	366.34
322			367.19	G3	Okeania		A1765_015E11_RE11_01_13970.mzXML	Prenol lipids	0.175	56	Methoxyanilines	0.1125	Organic compounds	1	Aromatic heteropolycyclic compounds	0.35	4	Aniline and substituted anilines	0.1125	Organoheterocyclic compounds	0.26875	0	5119	56			0	0	6	0	0	0		https://gnps.ucsd.edu//ProteoSAFe/result.jsp?task=9c4f6a15087743f7a97907c3229c4711&view=cluster_details&protein=5119&show=true	https://gnps.ucsd.edu/ProteoSAFe/result.jsp?view=network_displayer&componentindex=56&task=9c4f6a15087743f7a97907c3229c4711&show=true									5119	6		367.19	0	310.727
323			532.358	G4	Symploca		1716_012E3_GE3_01_13654.mzXML	no matches	0	S411	no matches	0	no matches	0	no matches	0	1	no matches	0	no matches	0	0	9426	-1			0	0	0	2	0	0		https://gnps.ucsd.edu//ProteoSAFe/result.jsp?task=9c4f6a15087743f7a97907c3229c4711&view=cluster_details&protein=9426&show=true	https://gnps.ucsd.edu/ProteoSAFe/result.jsp?view=network_displayer&componentindex=-1&task=9c4f6a15087743f7a97907c3229c4711&show=true									9426	2		532.358	0	586.521
324			229.216	G3,G4	Okeania,Symploca		1942_027D9_RD9_01_15211.mzXML|1716_012E3_GE3_01_13654.mzXML	no matches	0	S69	no matches	0	no matches	0	no matches	0	1	no matches	0	no matches	0	0	1073	-1			0	0	2	1	0	0		https://gnps.ucsd.edu//ProteoSAFe/result.jsp?task=9c4f6a15087743f7a97907c3229c4711&view=cluster_details&protein=1073&show=true	https://gnps.ucsd.edu/ProteoSAFe/result.jsp?view=network_displayer&componentindex=-1&task=9c4f6a15087743f7a97907c3229c4711&show=true									1073	3		229.216	0	465.038
325			589.38	G3	Okeania		1952_028A5_GA5_01_15275.mzXML	no matches	0	S516	no matches	0	no matches	0	no matches	0	1	no matches	0	no matches	0	0	10546	-1			0	0	2	0	0	0		https://gnps.ucsd.edu//ProteoSAFe/result.jsp?task=9c4f6a15087743f7a97907c3229c4711&view=cluster_details&protein=10546&show=true	https://gnps.ucsd.edu/ProteoSAFe/result.jsp?view=network_displayer&componentindex=-1&task=9c4f6a15087743f7a97907c3229c4711&show=true									10546	2		589.38	0	385.169
326			375.213	G3	Okeania		1942_027D9_RD9_01_15211.mzXML	no matches	0	S195	no matches	0	no matches	0	no matches	0	1	no matches	0	no matches	0	0	5363	-1			0	0	2	0	0	0		https://gnps.ucsd.edu//ProteoSAFe/result.jsp?task=9c4f6a15087743f7a97907c3229c4711&view=cluster_details&protein=5363&show=true	https://gnps.ucsd.edu/ProteoSAFe/result.jsp?view=network_displayer&componentindex=-1&task=9c4f6a15087743f7a97907c3229c4711&show=true									5363	2		375.213	0	357.154
327			905.753	G3	Okeania		A1765_015E11_RE11_01_13970.mzXML	no matches	0	S915	no matches	0	no matches	0	no matches	0	1	no matches	0	no matches	0	0	15072	-1			0	0	2	0	0	0		https://gnps.ucsd.edu//ProteoSAFe/result.jsp?task=9c4f6a15087743f7a97907c3229c4711&view=cluster_details&protein=15072&show=true	https://gnps.ucsd.edu/ProteoSAFe/result.jsp?view=network_displayer&componentindex=-1&task=9c4f6a15087743f7a97907c3229c4711&show=true									15072	2		905.753	0	572.25
328			404.243	G3	Okeania		A1765_015E11_RE11_01_13970.mzXML	no matches	0	S246	no matches	0	no matches	0	no matches	0	1	no matches	0	no matches	0	0	6198	-1			0	0	2	0	0	0		https://gnps.ucsd.edu//ProteoSAFe/result.jsp?task=9c4f6a15087743f7a97907c3229c4711&view=cluster_details&protein=6198&show=true	https://gnps.ucsd.edu/ProteoSAFe/result.jsp?view=network_displayer&componentindex=-1&task=9c4f6a15087743f7a97907c3229c4711&show=true									6198	2		404.243	0	387.313
330			808.569	G3,G4	Okeania,Symploca		1716_012E3_GE3_01_13654.mzXML|A1765_015E11_RE11_01_13970.mzXML|A1837_020A11_GA11_01_14445.mzXML	Organooxygen compounds	0.0738706	33	Triterpene saponins	0.0487179	Organic compounds	0.423077	Aliphatic heteropolycyclic compounds	0.117399	26	Carbohydrates and carbohydrate conjugates	0.0738706	Lipids and lipid-like molecules	0.1663	0	13941	33			0	0	2	3	0	0		https://gnps.ucsd.edu//ProteoSAFe/result.jsp?task=9c4f6a15087743f7a97907c3229c4711&view=cluster_details&protein=13941&show=true	https://gnps.ucsd.edu/ProteoSAFe/result.jsp?view=network_displayer&componentindex=33&task=9c4f6a15087743f7a97907c3229c4711&show=true									13941	5		808.569	0	713.147
331			893.602	G2	Moorena		2035 cr_GD1_01_37757.mzXML	no matches	0	S900	no matches	0	no matches	0	no matches	0	1	no matches	0	no matches	0	0	14941	-1			0	2	0	0	0	0		https://gnps.ucsd.edu//ProteoSAFe/result.jsp?task=9c4f6a15087743f7a97907c3229c4711&view=cluster_details&protein=14941&show=true	https://gnps.ucsd.edu/ProteoSAFe/result.jsp?view=network_displayer&componentindex=-1&task=9c4f6a15087743f7a97907c3229c4711&show=true									14941	2		893.602	0	368.706
332			218.296	G3,G4	Okeania,Symploca		1952_028A5_GA5_01_15275.mzXML|1716_012E3_GE3_01_13654.mzXML|A1765_015E11_RE11_01_13970.mzXML|A1837_020A11_GA11_01_14445.mzXML|1942_027D9_RD9_01_15211.mzXML	Organooxygen compounds	0.0914966	12	Acetals	0.0683673	Organic compounds	0.285714	Aliphatic acyclic compounds	0.142857	21	Ethers	0.0846939	Organic oxygen compounds	0.0914966	0	728	12			0	0	6	7	0	0		https://gnps.ucsd.edu//ProteoSAFe/result.jsp?task=9c4f6a15087743f7a97907c3229c4711&view=cluster_details&protein=728&show=true	https://gnps.ucsd.edu/ProteoSAFe/result.jsp?view=network_displayer&componentindex=12&task=9c4f6a15087743f7a97907c3229c4711&show=true									728	13		218.296	0	97.5653
333			749.616	G3,G4	Okeania,Symploca		1952_028A5_GA5_01_15275.mzXML|1716_012E3_GE3_01_13654.mzXML|A1765_015E11_RE11_01_13970.mzXML|A1837_020A11_GA11_01_14445.mzXML|1942_027D9_RD9_01_15211.mzXML	Organooxygen compounds	0.0738706	33	Triterpene saponins	0.0487179	Organic compounds	0.423077	Aliphatic heteropolycyclic compounds	0.117399	26	Carbohydrates and carbohydrate conjugates	0.0738706	Lipids and lipid-like molecules	0.1663	0	13094	33			0	0	26	8	0	0		https://gnps.ucsd.edu//ProteoSAFe/result.jsp?task=9c4f6a15087743f7a97907c3229c4711&view=cluster_details&protein=13094&show=true	https://gnps.ucsd.edu/ProteoSAFe/result.jsp?view=network_displayer&componentindex=33&task=9c4f6a15087743f7a97907c3229c4711&show=true									13094	34		749.616	0	684.541
335			709.359	G2	Moorena		2035 cr_GD1_01_37757.mzXML	no matches	0	S671	no matches	0	no matches	0	no matches	0	1	no matches	0	no matches	0	0	12513	-1			0	2	0	0	0	0		https://gnps.ucsd.edu//ProteoSAFe/result.jsp?task=9c4f6a15087743f7a97907c3229c4711&view=cluster_details&protein=12513&show=true	https://gnps.ucsd.edu/ProteoSAFe/result.jsp?view=network_displayer&componentindex=-1&task=9c4f6a15087743f7a97907c3229c4711&show=true									12513	2		709.359	0	618.826
336			931.645	G1	Leptolyngbya		ISB03NOV94_8_C_GA6_01_37726.mzXML	no matches	0	S949	no matches	0	no matches	0	no matches	0	1	no matches	0	no matches	0	0	15278	-1			2	0	0	0	0	0		https://gnps.ucsd.edu//ProteoSAFe/result.jsp?task=9c4f6a15087743f7a97907c3229c4711&view=cluster_details&protein=15278&show=true	https://gnps.ucsd.edu/ProteoSAFe/result.jsp?view=network_displayer&componentindex=-1&task=9c4f6a15087743f7a97907c3229c4711&show=true									15278	2		931.645	0	731.413
337			1328.88	G4	Symploca		2080 cr_GE2_01_37770.mzXML	no matches	0	S1062	no matches	0	no matches	0	no matches	0	1	no matches	0	no matches	0	0	16077	-1			0	0	0	2	0	0		https://gnps.ucsd.edu//ProteoSAFe/result.jsp?task=9c4f6a15087743f7a97907c3229c4711&view=cluster_details&protein=16077&show=true	https://gnps.ucsd.edu/ProteoSAFe/result.jsp?view=network_displayer&componentindex=-1&task=9c4f6a15087743f7a97907c3229c4711&show=true									16077	2		1328.88	0	437.676
338			374.044	G4	Symploca		1716_012E3_GE3_01_13654.mzXML	Benzopyrans	0.214286	88	Chromones	0.214286	Organic compounds	0.5	Aromatic heteropolycyclic compounds	0.5	2	1-benzopyrans	0.214286	Organoheterocyclic compounds	0.357143	0	5294	88			0	0	0	2	0	0		https://gnps.ucsd.edu//ProteoSAFe/result.jsp?task=9c4f6a15087743f7a97907c3229c4711&view=cluster_details&protein=5294&show=true	https://gnps.ucsd.edu/ProteoSAFe/result.jsp?view=network_displayer&componentindex=88&task=9c4f6a15087743f7a97907c3229c4711&show=true									5294	2		374.044	0	404.747
339			773.518	G2	Moorena		2103 cr_GE7_01_37775.mzXML	Glycerophospholipids	0.297961	23	Phosphatidylethanolamines	0.120977	Organic compounds	0.655172	Aliphatic acyclic compounds	0.332444	29	Glycerophosphoethanolamines	0.169828	Lipids and lipid-like molecules	0.533525	0	13497	23			0	2	0	0	0	0		https://gnps.ucsd.edu//ProteoSAFe/result.jsp?task=9c4f6a15087743f7a97907c3229c4711&view=cluster_details&protein=13497&show=true	https://gnps.ucsd.edu/ProteoSAFe/result.jsp?view=network_displayer&componentindex=23&task=9c4f6a15087743f7a97907c3229c4711&show=true									13497	2		773.518	0	617.461
340			393.224	G3,G4	Okeania,Symploca		1942_027D9_RD9_01_15211.mzXML|1716_012E3_GE3_01_13654.mzXML|1952_028A5_GA5_01_15275.mzXML	no matches	0	S225	no matches	0	no matches	0	no matches	0	1	no matches	0	no matches	0	0	5893	-1			0	0	4	1	0	0		https://gnps.ucsd.edu//ProteoSAFe/result.jsp?task=9c4f6a15087743f7a97907c3229c4711&view=cluster_details&protein=5893&show=true	https://gnps.ucsd.edu/ProteoSAFe/result.jsp?view=network_displayer&componentindex=-1&task=9c4f6a15087743f7a97907c3229c4711&show=true									5893	5		393.224	0	332.55
341			168.443	G3,G4	Okeania,Symploca		1716_012E3_GE3_01_13654.mzXML|A1765_015E11_RE11_01_13970.mzXML	no matches	0	S12	no matches	0	no matches	0	no matches	0	1	no matches	0	no matches	0	0	115	-1			0	0	1	1	0	0		https://gnps.ucsd.edu//ProteoSAFe/result.jsp?task=9c4f6a15087743f7a97907c3229c4711&view=cluster_details&protein=115&show=true	https://gnps.ucsd.edu/ProteoSAFe/result.jsp?view=network_displayer&componentindex=-1&task=9c4f6a15087743f7a97907c3229c4711&show=true									115	2		168.443	0	114.506
342			475.283	G2	Moorena		2035 cr_GD1_01_37757.mzXML	no matches	0	S334	no matches	0	no matches	0	no matches	0	1	no matches	0	no matches	0	0	8131	-1			0	2	0	0	0	0		https://gnps.ucsd.edu//ProteoSAFe/result.jsp?task=9c4f6a15087743f7a97907c3229c4711&view=cluster_details&protein=8131&show=true	https://gnps.ucsd.edu/ProteoSAFe/result.jsp?view=network_displayer&componentindex=-1&task=9c4f6a15087743f7a97907c3229c4711&show=true									8131	2		475.283	0	368.285
343			929.614	G2	Moorena		2103 cr_GE7_01_37775.mzXML	no matches	0	S945	no matches	0	no matches	0	no matches	0	1	no matches	0	no matches	0	0	15247	-1			0	2	0	0	0	0		https://gnps.ucsd.edu//ProteoSAFe/result.jsp?task=9c4f6a15087743f7a97907c3229c4711&view=cluster_details&protein=15247&show=true	https://gnps.ucsd.edu/ProteoSAFe/result.jsp?view=network_displayer&componentindex=-1&task=9c4f6a15087743f7a97907c3229c4711&show=true									15247	2		929.614	0	606.665
344			759.764	G2	Moorena		2035 cr_GD1_01_37757.mzXML	no matches	0	S742	no matches	0	no matches	0	no matches	0	1	no matches	0	no matches	0	0	13299	-1			0	2	0	0	0	0		https://gnps.ucsd.edu//ProteoSAFe/result.jsp?task=9c4f6a15087743f7a97907c3229c4711&view=cluster_details&protein=13299&show=true	https://gnps.ucsd.edu/ProteoSAFe/result.jsp?view=network_displayer&componentindex=-1&task=9c4f6a15087743f7a97907c3229c4711&show=true									13299	2		759.764	0	643.116
347			285.695	G3	Okeania		1942_027D9_RD9_01_15211.mzXML	Organooxygen compounds	0.0914966	12	Acetals	0.0683673	Organic compounds	0.285714	Aliphatic acyclic compounds	0.142857	21	Ethers	0.0846939	Organic oxygen compounds	0.0914966	0	2706	12			0	0	6	0	0	0		https://gnps.ucsd.edu//ProteoSAFe/result.jsp?task=9c4f6a15087743f7a97907c3229c4711&view=cluster_details&protein=2706&show=true	https://gnps.ucsd.edu/ProteoSAFe/result.jsp?view=network_displayer&componentindex=12&task=9c4f6a15087743f7a97907c3229c4711&show=true									2706	6		285.695	0	501.789
348			639.282	G3,G4	Okeania,Symploca		1942_027D9_RD9_01_15211.mzXML|1716_012E3_GE3_01_13654.mzXML	no matches	0	S585	no matches	0	no matches	0	no matches	0	1	no matches	0	no matches	0	0	11366	-1			0	0	2	2	0	0		https://gnps.ucsd.edu//ProteoSAFe/result.jsp?task=9c4f6a15087743f7a97907c3229c4711&view=cluster_details&protein=11366&show=true	https://gnps.ucsd.edu/ProteoSAFe/result.jsp?view=network_displayer&componentindex=-1&task=9c4f6a15087743f7a97907c3229c4711&show=true									11366	4		639.282	0	516.983
349			773.516	G1	Leptolyngbya		ISB03NOV94_8_C_GA6_01_37726.mzXML	Glycerophospholipids	0.297961	23	Phosphatidylethanolamines	0.120977	Organic compounds	0.655172	Aliphatic acyclic compounds	0.332444	29	Glycerophosphoethanolamines	0.169828	Lipids and lipid-like molecules	0.533525	0	13495	23			2	0	0	0	0	0		https://gnps.ucsd.edu//ProteoSAFe/result.jsp?task=9c4f6a15087743f7a97907c3229c4711&view=cluster_details&protein=13495&show=true	https://gnps.ucsd.edu/ProteoSAFe/result.jsp?view=network_displayer&componentindex=23&task=9c4f6a15087743f7a97907c3229c4711&show=true									13495	2		773.516	0	617.39
350			1017.62	G4	Symploca		1716_012E3_GE3_01_13654.mzXML	Fatty Acyls	0.166667	60	N-acyl amines	0.166667	Organic compounds	0.666667	Aliphatic heteropolycyclic compounds	0.333333	6	Fatty amides	0.166667	Lipids and lipid-like molecules	0.5	0	15853	60			0	0	0	2	0	0		https://gnps.ucsd.edu//ProteoSAFe/result.jsp?task=9c4f6a15087743f7a97907c3229c4711&view=cluster_details&protein=15853&show=true	https://gnps.ucsd.edu/ProteoSAFe/result.jsp?view=network_displayer&componentindex=60&task=9c4f6a15087743f7a97907c3229c4711&show=true									15853	2		1017.62	0	417.692
351			726.713	G3,G4	Okeania,Symploca		1952_028A5_GA5_01_15275.mzXML|1716_012E3_GE3_01_13654.mzXML|A1765_015E11_RE11_01_13970.mzXML|A1837_020A11_GA11_01_14445.mzXML|1942_027D9_RD9_01_15211.mzXML	Organooxygen compounds	0.0738706	33	Triterpene saponins	0.0487179	Organic compounds	0.423077	Aliphatic heteropolycyclic compounds	0.117399	26	Carbohydrates and carbohydrate conjugates	0.0738706	Lipids and lipid-like molecules	0.1663	0	12790	33			0	0	16	6	0	0		https://gnps.ucsd.edu//ProteoSAFe/result.jsp?task=9c4f6a15087743f7a97907c3229c4711&view=cluster_details&protein=12790&show=true	https://gnps.ucsd.edu/ProteoSAFe/result.jsp?view=network_displayer&componentindex=33&task=9c4f6a15087743f7a97907c3229c4711&show=true									12790	22		726.713	0	664.73
352			792.415	G4	Symploca		1716_012E3_GE3_01_13654.mzXML	Carboxylic acids and derivatives	0.25	127	Cyclic peptides	0.25	Organic compounds	1	Aromatic heteropolycyclic compounds	0.25	2	Amino acids, peptides, and analogues	0.25	Organic acids and derivatives	0.5	0	13746	127			0	0	0	4	0	0		https://gnps.ucsd.edu//ProteoSAFe/result.jsp?task=9c4f6a15087743f7a97907c3229c4711&view=cluster_details&protein=13746&show=true	https://gnps.ucsd.edu/ProteoSAFe/result.jsp?view=network_displayer&componentindex=127&task=9c4f6a15087743f7a97907c3229c4711&show=true									13746	4		792.415	0	391.116
353			356.909	G3	Okeania		A1765_015E11_RE11_01_13970.mzXML	no matches	0	S175	no matches	0	no matches	0	no matches	0	1	no matches	0	no matches	0	0	4799	-1			0	0	2	0	0	0		https://gnps.ucsd.edu//ProteoSAFe/result.jsp?task=9c4f6a15087743f7a97907c3229c4711&view=cluster_details&protein=4799&show=true	https://gnps.ucsd.edu/ProteoSAFe/result.jsp?view=network_displayer&componentindex=-1&task=9c4f6a15087743f7a97907c3229c4711&show=true									4799	2		356.909	0	454.838
354			766.545	G2	Moorena		2103 cr_GE7_01_37775.mzXML	Glycerophospholipids	0.297961	23	Phosphatidylethanolamines	0.120977	Organic compounds	0.655172	Aliphatic acyclic compounds	0.332444	29	Glycerophosphoethanolamines	0.169828	Lipids and lipid-like molecules	0.533525	0	13415	23			0	2	0	0	0	0		https://gnps.ucsd.edu//ProteoSAFe/result.jsp?task=9c4f6a15087743f7a97907c3229c4711&view=cluster_details&protein=13415&show=true	https://gnps.ucsd.edu/ProteoSAFe/result.jsp?view=network_displayer&componentindex=23&task=9c4f6a15087743f7a97907c3229c4711&show=true									13415	2		766.545	0	593.787
355			463.304	G3	Okeania		A1765_015E11_RE11_01_13970.mzXML	no matches	0	S315	no matches	0	no matches	0	no matches	0	1	no matches	0	no matches	0	0	7884	-1			0	0	2	0	0	0		https://gnps.ucsd.edu//ProteoSAFe/result.jsp?task=9c4f6a15087743f7a97907c3229c4711&view=cluster_details&protein=7884&show=true	https://gnps.ucsd.edu/ProteoSAFe/result.jsp?view=network_displayer&componentindex=-1&task=9c4f6a15087743f7a97907c3229c4711&show=true									7884	2		463.304	0	389.736
356			551.265	G2,G3,G4	Moorena,Okeania,Symploca		1942_027D9_RD9_01_15211.mzXML|1716_012E3_GE3_01_13654.mzXML|2035 cr_GD1_01_37757.mzXML|2080 cr_GE2_01_37770.mzXML	no matches	0	S446	no matches	0	no matches	0	no matches	0	1	no matches	0	no matches	0	0	9781	-1			0	5	1	2	0	0		https://gnps.ucsd.edu//ProteoSAFe/result.jsp?task=9c4f6a15087743f7a97907c3229c4711&view=cluster_details&protein=9781&show=true	https://gnps.ucsd.edu/ProteoSAFe/result.jsp?view=network_displayer&componentindex=-1&task=9c4f6a15087743f7a97907c3229c4711&show=true									9781	8		551.265	0	433.51
358			758.373	G4	Symploca		1716_012E3_GE3_01_13654.mzXML	no matches	0	S740	no matches	0	no matches	0	no matches	0	1	no matches	0	no matches	0	0	13295	-1			0	0	0	2	0	0		https://gnps.ucsd.edu//ProteoSAFe/result.jsp?task=9c4f6a15087743f7a97907c3229c4711&view=cluster_details&protein=13295&show=true	https://gnps.ucsd.edu/ProteoSAFe/result.jsp?view=network_displayer&componentindex=-1&task=9c4f6a15087743f7a97907c3229c4711&show=true									13295	2		758.373	0	290.288
359			213.725	G3,G4	Okeania,Symploca		1952_028A5_GA5_01_15275.mzXML|A1765_015E11_RE11_01_13970.mzXML|A1837_020A11_GA11_01_14445.mzXML|1942_027D9_RD9_01_15211.mzXML	no matches	0	S52	no matches	0	no matches	0	no matches	0	1	no matches	0	no matches	0	0	670	-1			0	0	4	2	0	0		https://gnps.ucsd.edu//ProteoSAFe/result.jsp?task=9c4f6a15087743f7a97907c3229c4711&view=cluster_details&protein=670&show=true	https://gnps.ucsd.edu/ProteoSAFe/result.jsp?view=network_displayer&componentindex=-1&task=9c4f6a15087743f7a97907c3229c4711&show=true									670	6		213.725	0	193.533
360			343.224	G4	Symploca		1716_012E3_GE3_01_13654.mzXML	no matches	0	S163	no matches	0	no matches	0	no matches	0	1	no matches	0	no matches	0	0	4427	-1			0	0	0	2	0	0		https://gnps.ucsd.edu//ProteoSAFe/result.jsp?task=9c4f6a15087743f7a97907c3229c4711&view=cluster_details&protein=4427&show=true	https://gnps.ucsd.edu/ProteoSAFe/result.jsp?view=network_displayer&componentindex=-1&task=9c4f6a15087743f7a97907c3229c4711&show=true									4427	2		343.224	0	296.13
362			895.499	G2	Moorena		2035 cr_GD1_01_37757.mzXML	no matches	0	S903	no matches	0	no matches	0	no matches	0	1	no matches	0	no matches	0	0	14946	-1			0	2	0	0	0	0		https://gnps.ucsd.edu//ProteoSAFe/result.jsp?task=9c4f6a15087743f7a97907c3229c4711&view=cluster_details&protein=14946&show=true	https://gnps.ucsd.edu/ProteoSAFe/result.jsp?view=network_displayer&componentindex=-1&task=9c4f6a15087743f7a97907c3229c4711&show=true									14946	2		895.499	0	340.147
363			739.535	G1,G2	Leptolyngbya,Moorena		ISB03NOV94_8_C_GA6_01_37726.mzXML|2035 cr_GD1_01_37757.mzXML	no matches	0	S705	no matches	0	no matches	0	no matches	0	1	no matches	0	no matches	0	0	12985	-1			1	1	0	0	0	0		https://gnps.ucsd.edu//ProteoSAFe/result.jsp?task=9c4f6a15087743f7a97907c3229c4711&view=cluster_details&protein=12985&show=true	https://gnps.ucsd.edu/ProteoSAFe/result.jsp?view=network_displayer&componentindex=-1&task=9c4f6a15087743f7a97907c3229c4711&show=true									12985	2		739.535	0	740.741
364			494.564	G3	Okeania		1952_028A5_GA5_01_15275.mzXML	no matches	0	S357	no matches	0	no matches	0	no matches	0	1	no matches	0	no matches	0	0	8596	-1			0	0	2	0	0	0		https://gnps.ucsd.edu//ProteoSAFe/result.jsp?task=9c4f6a15087743f7a97907c3229c4711&view=cluster_details&protein=8596&show=true	https://gnps.ucsd.edu/ProteoSAFe/result.jsp?view=network_displayer&componentindex=-1&task=9c4f6a15087743f7a97907c3229c4711&show=true									8596	2		494.564	0	483.808
365			719.335	G3	Okeania		A1765_015E11_RE11_01_13970.mzXML	no matches	0	S682	no matches	0	no matches	0	no matches	0	1	no matches	0	no matches	0	0	12669	-1			0	0	4	0	0	0		https://gnps.ucsd.edu//ProteoSAFe/result.jsp?task=9c4f6a15087743f7a97907c3229c4711&view=cluster_details&protein=12669&show=true	https://gnps.ucsd.edu/ProteoSAFe/result.jsp?view=network_displayer&componentindex=-1&task=9c4f6a15087743f7a97907c3229c4711&show=true									12669	4		719.335	0	310.594
366			1037.77	G3,G4	Okeania,Symploca		1952_028A5_GA5_01_15275.mzXML|A1837_020A11_GA11_01_14445.mzXML	no matches	0	S1028	no matches	0	no matches	0	no matches	0	1	no matches	0	no matches	0	0	15905	-1			0	0	1	2	0	0		https://gnps.ucsd.edu//ProteoSAFe/result.jsp?task=9c4f6a15087743f7a97907c3229c4711&view=cluster_details&protein=15905&show=true	https://gnps.ucsd.edu/ProteoSAFe/result.jsp?view=network_displayer&componentindex=-1&task=9c4f6a15087743f7a97907c3229c4711&show=true									15905	3		1037.77	0	742.772
367			935.575	G2	Moorena		2035 cr_GD1_01_37757.mzXML	Glycerophospholipids	0.1875	66	Oligopeptides	0.125	Organic compounds	0.75	Aliphatic heteropolycyclic compounds	0.234375	8	Glycerophosphoinositols	0.1875	Lipids and lipid-like molecules	0.484375	0	15323	66			0	2	0	0	0	0		https://gnps.ucsd.edu//ProteoSAFe/result.jsp?task=9c4f6a15087743f7a97907c3229c4711&view=cluster_details&protein=15323&show=true	https://gnps.ucsd.edu/ProteoSAFe/result.jsp?view=network_displayer&componentindex=66&task=9c4f6a15087743f7a97907c3229c4711&show=true									15323	2		935.575	0	343.317
368			800.178	G2	Moorena		ASI16JUL14_2_C_GA3_01_37723.mzXML	no matches	0	S789	no matches	0	no matches	0	no matches	0	1	no matches	0	no matches	0	0	13837	-1			0	2	0	0	0	0		https://gnps.ucsd.edu//ProteoSAFe/result.jsp?task=9c4f6a15087743f7a97907c3229c4711&view=cluster_details&protein=13837&show=true	https://gnps.ucsd.edu/ProteoSAFe/result.jsp?view=network_displayer&componentindex=-1&task=9c4f6a15087743f7a97907c3229c4711&show=true									13837	2		800.178	0	677.832
369			1129.65	G3,G4	Okeania,Symploca		1942_027D9_RD9_01_15211.mzXML|1716_012E3_GE3_01_13654.mzXML	Organooxygen compounds	0.0738706	33	Triterpene saponins	0.0487179	Organic compounds	0.423077	Aliphatic heteropolycyclic compounds	0.117399	26	Carbohydrates and carbohydrate conjugates	0.0738706	Lipids and lipid-like molecules	0.1663	0	15996	33			0	0	2	2	0	0		https://gnps.ucsd.edu//ProteoSAFe/result.jsp?task=9c4f6a15087743f7a97907c3229c4711&view=cluster_details&protein=15996&show=true	https://gnps.ucsd.edu/ProteoSAFe/result.jsp?view=network_displayer&componentindex=33&task=9c4f6a15087743f7a97907c3229c4711&show=true									15996	4		1129.65	0	723.187
370			749.517	G2	Moorena		ASI16JUL14_2_C_GA3_01_37723.mzXML|2103 cr_GE7_01_37775.mzXML	no matches	0	S724	no matches	0	no matches	0	no matches	0	1	no matches	0	no matches	0	0	13153	-1			0	3	0	0	0	0		https://gnps.ucsd.edu//ProteoSAFe/result.jsp?task=9c4f6a15087743f7a97907c3229c4711&view=cluster_details&protein=13153&show=true	https://gnps.ucsd.edu/ProteoSAFe/result.jsp?view=network_displayer&componentindex=-1&task=9c4f6a15087743f7a97907c3229c4711&show=true									13153	3		749.517	0	634.746
371			804.531	G4	Symploca		1716_012E3_GE3_01_13654.mzXML	no matches	0	S795	no matches	0	no matches	0	no matches	0	1	no matches	0	no matches	0	0	13885	-1			0	0	0	2	0	0		https://gnps.ucsd.edu//ProteoSAFe/result.jsp?task=9c4f6a15087743f7a97907c3229c4711&view=cluster_details&protein=13885&show=true	https://gnps.ucsd.edu/ProteoSAFe/result.jsp?view=network_displayer&componentindex=-1&task=9c4f6a15087743f7a97907c3229c4711&show=true									13885	2		804.531	0	460.36
372			393.225	G4	Symploca		1716_012E3_GE3_01_13654.mzXML	no matches	0	S226	no matches	0	no matches	0	no matches	0	1	no matches	0	no matches	0	0	5907	-1			0	0	0	2	0	0		https://gnps.ucsd.edu//ProteoSAFe/result.jsp?task=9c4f6a15087743f7a97907c3229c4711&view=cluster_details&protein=5907&show=true	https://gnps.ucsd.edu/ProteoSAFe/result.jsp?view=network_displayer&componentindex=-1&task=9c4f6a15087743f7a97907c3229c4711&show=true									5907	2		393.225	0	175.19
373			549.341	G3	Okeania		A1765_015E11_RE11_01_13970.mzXML	no matches	0	S438	no matches	0	no matches	0	no matches	0	1	no matches	0	no matches	0	0	9745	-1			0	0	2	0	0	0		https://gnps.ucsd.edu//ProteoSAFe/result.jsp?task=9c4f6a15087743f7a97907c3229c4711&view=cluster_details&protein=9745&show=true	https://gnps.ucsd.edu/ProteoSAFe/result.jsp?view=network_displayer&componentindex=-1&task=9c4f6a15087743f7a97907c3229c4711&show=true									9745	2		549.341	0	344.89
375			221.116	G4	Symploca		1716_012E3_GE3_01_13654.mzXML	no matches	0	S58	no matches	0	no matches	0	no matches	0	1	no matches	0	no matches	0	0	852	-1			0	0	0	2	0	0		https://gnps.ucsd.edu//ProteoSAFe/result.jsp?task=9c4f6a15087743f7a97907c3229c4711&view=cluster_details&protein=852&show=true	https://gnps.ucsd.edu/ProteoSAFe/result.jsp?view=network_displayer&componentindex=-1&task=9c4f6a15087743f7a97907c3229c4711&show=true									852	2		221.116	0	197.706
376			1068.72	G3,G4	Okeania,Symploca		1942_027D9_RD9_01_15211.mzXML|1952_028A5_GA5_01_15275.mzXML|A1837_020A11_GA11_01_14445.mzXML	no matches	0	S1039	no matches	0	no matches	0	no matches	0	1	no matches	0	no matches	0	0	15950	-1			0	0	2	2	0	0		https://gnps.ucsd.edu//ProteoSAFe/result.jsp?task=9c4f6a15087743f7a97907c3229c4711&view=cluster_details&protein=15950&show=true	https://gnps.ucsd.edu/ProteoSAFe/result.jsp?view=network_displayer&componentindex=-1&task=9c4f6a15087743f7a97907c3229c4711&show=true									15950	4		1068.72	0	637.524
377			507.316	G4	Symploca		1716_012E3_GE3_01_13654.mzXML	no matches	0	S374	no matches	0	no matches	0	no matches	0	1	no matches	0	no matches	0	0	8826	-1			0	0	0	2	0	0		https://gnps.ucsd.edu//ProteoSAFe/result.jsp?task=9c4f6a15087743f7a97907c3229c4711&view=cluster_details&protein=8826&show=true	https://gnps.ucsd.edu/ProteoSAFe/result.jsp?view=network_displayer&componentindex=-1&task=9c4f6a15087743f7a97907c3229c4711&show=true									8826	2		507.316	0	351.865
378			529.316	G3	Okeania		A1765_015E11_RE11_01_13970.mzXML	no matches	0	S408	no matches	0	no matches	0	no matches	0	1	no matches	0	no matches	0	0	9354	-1			0	0	2	0	0	0		https://gnps.ucsd.edu//ProteoSAFe/result.jsp?task=9c4f6a15087743f7a97907c3229c4711&view=cluster_details&protein=9354&show=true	https://gnps.ucsd.edu/ProteoSAFe/result.jsp?view=network_displayer&componentindex=-1&task=9c4f6a15087743f7a97907c3229c4711&show=true									9354	2		529.316	0	344.997
380			551.365	G3,G4	Okeania,Symploca		1942_027D9_RD9_01_15211.mzXML|1716_012E3_GE3_01_13654.mzXML	no matches	0	S448	no matches	0	no matches	0	no matches	0	1	no matches	0	no matches	0	0	9817	-1			0	0	5	1	0	0		https://gnps.ucsd.edu//ProteoSAFe/result.jsp?task=9c4f6a15087743f7a97907c3229c4711&view=cluster_details&protein=9817&show=true	https://gnps.ucsd.edu/ProteoSAFe/result.jsp?view=network_displayer&componentindex=-1&task=9c4f6a15087743f7a97907c3229c4711&show=true									9817	6		551.365	0	412.191
381			682.631	G3	Okeania		A1765_015E11_RE11_01_13970.mzXML	no matches	0	S638	no matches	0	no matches	0	no matches	0	1	no matches	0	no matches	0	0	12026	-1			0	0	2	0	0	0		https://gnps.ucsd.edu//ProteoSAFe/result.jsp?task=9c4f6a15087743f7a97907c3229c4711&view=cluster_details&protein=12026&show=true	https://gnps.ucsd.edu/ProteoSAFe/result.jsp?view=network_displayer&componentindex=-1&task=9c4f6a15087743f7a97907c3229c4711&show=true									12026	2		682.631	0	608.902
382			513.488	G4	Symploca		1716_012E3_GE3_01_13654.mzXML	no matches	0	S391	no matches	0	no matches	0	no matches	0	1	no matches	0	no matches	0	0	9024	-1			0	0	0	2	0	0		https://gnps.ucsd.edu//ProteoSAFe/result.jsp?task=9c4f6a15087743f7a97907c3229c4711&view=cluster_details&protein=9024&show=true	https://gnps.ucsd.edu/ProteoSAFe/result.jsp?view=network_displayer&componentindex=-1&task=9c4f6a15087743f7a97907c3229c4711&show=true									9024	2		513.488	0	711.175
383			384.31	G3	Okeania		A1765_015E11_RE11_01_13970.mzXML	no matches	0	S209	no matches	0	no matches	0	no matches	0	1	no matches	0	no matches	0	0	5640	-1			0	0	2	0	0	0		https://gnps.ucsd.edu//ProteoSAFe/result.jsp?task=9c4f6a15087743f7a97907c3229c4711&view=cluster_details&protein=5640&show=true	https://gnps.ucsd.edu/ProteoSAFe/result.jsp?view=network_displayer&componentindex=-1&task=9c4f6a15087743f7a97907c3229c4711&show=true									5640	2		384.31	0	257.182
384			725.444	G3	Okeania		A1765_015E11_RE11_01_13970.mzXML	no matches	0	S693	no matches	0	no matches	0	no matches	0	1	no matches	0	no matches	0	0	12774	-1			0	0	2	0	0	0		https://gnps.ucsd.edu//ProteoSAFe/result.jsp?task=9c4f6a15087743f7a97907c3229c4711&view=cluster_details&protein=12774&show=true	https://gnps.ucsd.edu/ProteoSAFe/result.jsp?view=network_displayer&componentindex=-1&task=9c4f6a15087743f7a97907c3229c4711&show=true									12774	2		725.444	0	333.567
385			389.265	G3	Okeania		1942_027D9_RD9_01_15211.mzXML	no matches	0	S217	no matches	0	no matches	0	no matches	0	1	no matches	0	no matches	0	0	5768	-1			0	0	2	0	0	0		https://gnps.ucsd.edu//ProteoSAFe/result.jsp?task=9c4f6a15087743f7a97907c3229c4711&view=cluster_details&protein=5768&show=true	https://gnps.ucsd.edu/ProteoSAFe/result.jsp?view=network_displayer&componentindex=-1&task=9c4f6a15087743f7a97907c3229c4711&show=true									5768	2		389.265	0	509.301
387			442.871	G3,G4	Okeania,Symploca		A1765_015E11_RE11_01_13970.mzXML|A1837_020A11_GA11_01_14445.mzXML	no matches	0	S295	no matches	0	no matches	0	no matches	0	1	no matches	0	no matches	0	0	7323	-1			0	0	1	1	0	0		https://gnps.ucsd.edu//ProteoSAFe/result.jsp?task=9c4f6a15087743f7a97907c3229c4711&view=cluster_details&protein=7323&show=true	https://gnps.ucsd.edu/ProteoSAFe/result.jsp?view=network_displayer&componentindex=-1&task=9c4f6a15087743f7a97907c3229c4711&show=true									7323	2		442.871	0	580.985
388			362.926	G3	Okeania		1952_028A5_GA5_01_15275.mzXML	no matches	0	S189	no matches	0	no matches	0	no matches	0	1	no matches	0	no matches	0	0	5002	-1			0	0	3	0	0	0		https://gnps.ucsd.edu//ProteoSAFe/result.jsp?task=9c4f6a15087743f7a97907c3229c4711&view=cluster_details&protein=5002&show=true	https://gnps.ucsd.edu/ProteoSAFe/result.jsp?view=network_displayer&componentindex=-1&task=9c4f6a15087743f7a97907c3229c4711&show=true									5002	3		362.926	0	503.288
389			305.165	G3,G4	Okeania,Symploca		A1765_015E11_RE11_01_13970.mzXML|A1837_020A11_GA11_01_14445.mzXML	no matches	0	S127	no matches	0	no matches	0	no matches	0	1	no matches	0	no matches	0	0	3415	-1			0	0	1	1	0	0		https://gnps.ucsd.edu//ProteoSAFe/result.jsp?task=9c4f6a15087743f7a97907c3229c4711&view=cluster_details&protein=3415&show=true	https://gnps.ucsd.edu/ProteoSAFe/result.jsp?view=network_displayer&componentindex=-1&task=9c4f6a15087743f7a97907c3229c4711&show=true									3415	2		305.165	0	494.981
390			917.214	G2	Moorena		2103 cr_GE7_01_37775.mzXML|2035 cr_GD1_01_37757.mzXML	Glycerophospholipids	0.12	14	Dimethylphosphatidylethanolamines	0.08	Organic compounds	0.4	Aromatic heteropolycyclic compounds	0.123	25	Glycerophosphoethanolamines	0.102857	Lipids and lipid-like molecules	0.315333	0	15140	14			0	7	0	0	0	0		https://gnps.ucsd.edu//ProteoSAFe/result.jsp?task=9c4f6a15087743f7a97907c3229c4711&view=cluster_details&protein=15140&show=true	https://gnps.ucsd.edu/ProteoSAFe/result.jsp?view=network_displayer&componentindex=14&task=9c4f6a15087743f7a97907c3229c4711&show=true									15140	7		917.214	0	716.131
391			506.205	G4	Symploca		1716_012E3_GE3_01_13654.mzXML	no matches	0	S371	no matches	0	no matches	0	no matches	0	1	no matches	0	no matches	0	0	8801	-1			0	0	0	4	0	0		https://gnps.ucsd.edu//ProteoSAFe/result.jsp?task=9c4f6a15087743f7a97907c3229c4711&view=cluster_details&protein=8801&show=true	https://gnps.ucsd.edu/ProteoSAFe/result.jsp?view=network_displayer&componentindex=-1&task=9c4f6a15087743f7a97907c3229c4711&show=true									8801	4		506.205	0	184.153
392			835.552	G3	Okeania		1942_027D9_RD9_01_15211.mzXML	no matches	0	S836	no matches	0	no matches	0	no matches	0	1	no matches	0	no matches	0	0	14300	-1			0	0	2	0	0	0		https://gnps.ucsd.edu//ProteoSAFe/result.jsp?task=9c4f6a15087743f7a97907c3229c4711&view=cluster_details&protein=14300&show=true	https://gnps.ucsd.edu/ProteoSAFe/result.jsp?view=network_displayer&componentindex=-1&task=9c4f6a15087743f7a97907c3229c4711&show=true									14300	2		835.552	0	515.682
393			669.086	G4	Symploca		A1837_020A11_GA11_01_14445.mzXML	no matches	0	S624	no matches	0	no matches	0	no matches	0	1	no matches	0	no matches	0	0	11841	-1			0	0	0	2	0	0		https://gnps.ucsd.edu//ProteoSAFe/result.jsp?task=9c4f6a15087743f7a97907c3229c4711&view=cluster_details&protein=11841&show=true	https://gnps.ucsd.edu/ProteoSAFe/result.jsp?view=network_displayer&componentindex=-1&task=9c4f6a15087743f7a97907c3229c4711&show=true									11841	2		669.086	0	663.029
396			158.246	G3,G4	Okeania,Symploca		1942_027D9_RD9_01_15211.mzXML|A1765_015E11_RE11_01_13970.mzXML|A1837_020A11_GA11_01_14445.mzXML	no matches	0	S6	no matches	0	no matches	0	no matches	0	1	no matches	0	no matches	0	0	68	-1			0	0	4	4	0	0		https://gnps.ucsd.edu//ProteoSAFe/result.jsp?task=9c4f6a15087743f7a97907c3229c4711&view=cluster_details&protein=68&show=true	https://gnps.ucsd.edu/ProteoSAFe/result.jsp?view=network_displayer&componentindex=-1&task=9c4f6a15087743f7a97907c3229c4711&show=true									68	8		158.246	0	115.32
397			876.612	G2	Moorena		ASI16JUL14_2_C_GA3_01_37723.mzXML	no matches	0	S886	no matches	0	no matches	0	no matches	0	1	no matches	0	no matches	0	0	14792	-1			0	2	0	0	0	0		https://gnps.ucsd.edu//ProteoSAFe/result.jsp?task=9c4f6a15087743f7a97907c3229c4711&view=cluster_details&protein=14792&show=true	https://gnps.ucsd.edu/ProteoSAFe/result.jsp?view=network_displayer&componentindex=-1&task=9c4f6a15087743f7a97907c3229c4711&show=true									14792	2		876.612	0	685.332
398			776.668	G3	Okeania		1952_028A5_GA5_01_15275.mzXML	no matches	0	S765	no matches	0	no matches	0	no matches	0	1	no matches	0	no matches	0	0	13502	-1			0	0	5	0	0	0		https://gnps.ucsd.edu//ProteoSAFe/result.jsp?task=9c4f6a15087743f7a97907c3229c4711&view=cluster_details&protein=13502&show=true	https://gnps.ucsd.edu/ProteoSAFe/result.jsp?view=network_displayer&componentindex=-1&task=9c4f6a15087743f7a97907c3229c4711&show=true									13502	5		776.668	0	386.452
399			842.667	G1,G2,G4	Leptolyngbya,Moorena,Symploca		ASI16JUL14_2_C_GA3_01_37723.mzXML|ISB03NOV94_8_C_GA6_01_37726.mzXML|2035 cr_GD1_01_37757.mzXML|2080 cr_GE2_01_37770.mzXML	Steroids and steroid derivatives	0.142857	72	Cucurbitacin glycosides	0.0714286	Organic compounds	0.25	Aliphatic heteropolycyclic compounds	0.178571	4	Steroidal glycosides	0.142857	Lipids and lipid-like molecules	0.214286	0	14417	72			1	4	0	2	0	0		https://gnps.ucsd.edu//ProteoSAFe/result.jsp?task=9c4f6a15087743f7a97907c3229c4711&view=cluster_details&protein=14417&show=true	https://gnps.ucsd.edu/ProteoSAFe/result.jsp?view=network_displayer&componentindex=72&task=9c4f6a15087743f7a97907c3229c4711&show=true									14417	7		842.667	0	656.82
400			925.017	G1,G2	Leptolyngbya,Moorena		ASI16JUL14_2_C_GA3_01_37723.mzXML|ISB03NOV94_8_C_GA6_01_37726.mzXML	no matches	0	S937	no matches	0	no matches	0	no matches	0	1	no matches	0	no matches	0	0	15215	-1			13	20	0	0	0	0		https://gnps.ucsd.edu//ProteoSAFe/result.jsp?task=9c4f6a15087743f7a97907c3229c4711&view=cluster_details&protein=15215&show=true	https://gnps.ucsd.edu/ProteoSAFe/result.jsp?view=network_displayer&componentindex=-1&task=9c4f6a15087743f7a97907c3229c4711&show=true									15215	33		925.017	0	189.536
401			587.549	G3	Okeania		1952_028A5_GA5_01_15275.mzXML	no matches	0	S514	no matches	0	no matches	0	no matches	0	1	no matches	0	no matches	0	0	10528	-1			0	0	2	0	0	0		https://gnps.ucsd.edu//ProteoSAFe/result.jsp?task=9c4f6a15087743f7a97907c3229c4711&view=cluster_details&protein=10528&show=true	https://gnps.ucsd.edu/ProteoSAFe/result.jsp?view=network_displayer&componentindex=-1&task=9c4f6a15087743f7a97907c3229c4711&show=true									10528	2		587.549	0	596.399
402			884.786	G4	Symploca		1716_012E3_GE3_01_13654.mzXML	no matches	0	S895	no matches	0	no matches	0	no matches	0	1	no matches	0	no matches	0	0	14862	-1			0	0	0	5	0	0		https://gnps.ucsd.edu//ProteoSAFe/result.jsp?task=9c4f6a15087743f7a97907c3229c4711&view=cluster_details&protein=14862&show=true	https://gnps.ucsd.edu/ProteoSAFe/result.jsp?view=network_displayer&componentindex=-1&task=9c4f6a15087743f7a97907c3229c4711&show=true									14862	5		884.786	0	635.998
403			965.435	G2	Moorena		2035 cr_GD1_01_37757.mzXML	no matches	0	S983	no matches	0	no matches	0	no matches	0	1	no matches	0	no matches	0	0	15675	-1			0	2	0	0	0	0		https://gnps.ucsd.edu//ProteoSAFe/result.jsp?task=9c4f6a15087743f7a97907c3229c4711&view=cluster_details&protein=15675&show=true	https://gnps.ucsd.edu/ProteoSAFe/result.jsp?view=network_displayer&componentindex=-1&task=9c4f6a15087743f7a97907c3229c4711&show=true									15675	2		965.435	0	308.271
404			349.182	G3	Okeania		A1765_015E11_RE11_01_13970.mzXML	no matches	0	S172	no matches	0	no matches	0	no matches	0	1	no matches	0	no matches	0	0	4566	-1			0	0	2	0	0	0		https://gnps.ucsd.edu//ProteoSAFe/result.jsp?task=9c4f6a15087743f7a97907c3229c4711&view=cluster_details&protein=4566&show=true	https://gnps.ucsd.edu/ProteoSAFe/result.jsp?view=network_displayer&componentindex=-1&task=9c4f6a15087743f7a97907c3229c4711&show=true									4566	2		349.182	0	150.518
405			780.544	G1,G2	Leptolyngbya,Moorena		2103 cr_GE7_01_37775.mzXML|ISB03NOV94_8_C_GA6_01_37726.mzXML|2035 cr_GD1_01_37757.mzXML	no matches	0	S769	no matches	0	no matches	0	no matches	0	1	no matches	0	no matches	0	0	13576	-1			1	3	0	0	0	0		https://gnps.ucsd.edu//ProteoSAFe/result.jsp?task=9c4f6a15087743f7a97907c3229c4711&view=cluster_details&protein=13576&show=true	https://gnps.ucsd.edu/ProteoSAFe/result.jsp?view=network_displayer&componentindex=-1&task=9c4f6a15087743f7a97907c3229c4711&show=true									13576	4		780.544	0	634.114
406			804.411	G3	Okeania		1942_027D9_RD9_01_15211.mzXML	no matches	0	S794	no matches	0	no matches	0	no matches	0	1	no matches	0	no matches	0	0	13882	-1			0	0	2	0	0	0		https://gnps.ucsd.edu//ProteoSAFe/result.jsp?task=9c4f6a15087743f7a97907c3229c4711&view=cluster_details&protein=13882&show=true	https://gnps.ucsd.edu/ProteoSAFe/result.jsp?view=network_displayer&componentindex=-1&task=9c4f6a15087743f7a97907c3229c4711&show=true									13882	2		804.411	0	329.342
407			735.49	G3	Okeania		1952_028A5_GA5_01_15275.mzXML	no matches	0	S702	no matches	0	no matches	0	no matches	0	1	no matches	0	no matches	0	0	12952	-1			0	0	2	0	0	0		https://gnps.ucsd.edu//ProteoSAFe/result.jsp?task=9c4f6a15087743f7a97907c3229c4711&view=cluster_details&protein=12952&show=true	https://gnps.ucsd.edu/ProteoSAFe/result.jsp?view=network_displayer&componentindex=-1&task=9c4f6a15087743f7a97907c3229c4711&show=true									12952	2		735.49	0	312.382
408			442.389	G3	Okeania		A1765_015E11_RE11_01_13970.mzXML	Fatty Acyls	0.128205	4	N-methylpyridinium compounds	0.0769231	Organic compounds	0.384615	Aliphatic acyclic compounds	0.230769	13	Carbonyl compounds	0.102564	Lipids and lipid-like molecules	0.205128	0	7322	4			0	0	2	0	0	0		https://gnps.ucsd.edu//ProteoSAFe/result.jsp?task=9c4f6a15087743f7a97907c3229c4711&view=cluster_details&protein=7322&show=true	https://gnps.ucsd.edu/ProteoSAFe/result.jsp?view=network_displayer&componentindex=4&task=9c4f6a15087743f7a97907c3229c4711&show=true									7322	2		442.389	0	572.091
409			1016.41	G4	Symploca		1716_012E3_GE3_01_13654.mzXML	no matches	0	S1018	no matches	0	no matches	0	no matches	0	1	no matches	0	no matches	0	0	15851	-1			0	0	0	2	0	0		https://gnps.ucsd.edu//ProteoSAFe/result.jsp?task=9c4f6a15087743f7a97907c3229c4711&view=cluster_details&protein=15851&show=true	https://gnps.ucsd.edu/ProteoSAFe/result.jsp?view=network_displayer&componentindex=-1&task=9c4f6a15087743f7a97907c3229c4711&show=true									15851	2		1016.41	0	489.732
410			920.003	G2,G3	Moorena,Okeania		2103 cr_GE7_01_37775.mzXML|1942_027D9_RD9_01_15211.mzXML	no matches	0	S931	no matches	0	no matches	0	no matches	0	1	no matches	0	no matches	0	0	15192	-1			0	2	4	0	0	0		https://gnps.ucsd.edu//ProteoSAFe/result.jsp?task=9c4f6a15087743f7a97907c3229c4711&view=cluster_details&protein=15192&show=true	https://gnps.ucsd.edu/ProteoSAFe/result.jsp?view=network_displayer&componentindex=-1&task=9c4f6a15087743f7a97907c3229c4711&show=true									15192	6		920.003	0	707.336
411			301.173	G4	Symploca		1716_012E3_GE3_01_13654.mzXML	no matches	0	S121	no matches	0	no matches	0	no matches	0	1	no matches	0	no matches	0	0	3316	-1			0	0	0	2	0	0		https://gnps.ucsd.edu//ProteoSAFe/result.jsp?task=9c4f6a15087743f7a97907c3229c4711&view=cluster_details&protein=3316&show=true	https://gnps.ucsd.edu/ProteoSAFe/result.jsp?view=network_displayer&componentindex=-1&task=9c4f6a15087743f7a97907c3229c4711&show=true									3316	2		301.173	0	422.851
412			426.258	G3	Okeania		A1765_015E11_RE11_01_13970.mzXML	no matches	0	S275	no matches	0	no matches	0	no matches	0	1	no matches	0	no matches	0	0	6814	-1			0	0	2	0	0	0		https://gnps.ucsd.edu//ProteoSAFe/result.jsp?task=9c4f6a15087743f7a97907c3229c4711&view=cluster_details&protein=6814&show=true	https://gnps.ucsd.edu/ProteoSAFe/result.jsp?view=network_displayer&componentindex=-1&task=9c4f6a15087743f7a97907c3229c4711&show=true									6814	2		426.258	0	384.19
414			967.332	G3	Okeania		1952_028A5_GA5_01_15275.mzXML|A1765_015E11_RE11_01_13970.mzXML|1942_027D9_RD9_01_15211.mzXML	no matches	0	S985	no matches	0	no matches	0	no matches	0	1	no matches	0	no matches	0	0	15682	-1			0	0	3	0	0	0		https://gnps.ucsd.edu//ProteoSAFe/result.jsp?task=9c4f6a15087743f7a97907c3229c4711&view=cluster_details&protein=15682&show=true	https://gnps.ucsd.edu/ProteoSAFe/result.jsp?view=network_displayer&componentindex=-1&task=9c4f6a15087743f7a97907c3229c4711&show=true									15682	3		967.332	0	606.131
416			861.476	G2	Moorena		2103 cr_GE7_01_37775.mzXML	no matches	0	S873	no matches	0	no matches	0	no matches	0	1	no matches	0	no matches	0	0	14635	-1			0	3	0	0	0	0		https://gnps.ucsd.edu//ProteoSAFe/result.jsp?task=9c4f6a15087743f7a97907c3229c4711&view=cluster_details&protein=14635&show=true	https://gnps.ucsd.edu/ProteoSAFe/result.jsp?view=network_displayer&componentindex=-1&task=9c4f6a15087743f7a97907c3229c4711&show=true									14635	3		861.476	0	665.655
417			1011.44	G3	Okeania		A1765_015E11_RE11_01_13970.mzXML	no matches	0	S1013	no matches	0	no matches	0	no matches	0	1	no matches	0	no matches	0	0	15840	-1			0	0	2	0	0	0		https://gnps.ucsd.edu//ProteoSAFe/result.jsp?task=9c4f6a15087743f7a97907c3229c4711&view=cluster_details&protein=15840&show=true	https://gnps.ucsd.edu/ProteoSAFe/result.jsp?view=network_displayer&componentindex=-1&task=9c4f6a15087743f7a97907c3229c4711&show=true									15840	2		1011.44	0	246.783
418			1006.18	G4	Symploca		A1837_020A11_GA11_01_14445.mzXML	no matches	0	S1010	no matches	0	no matches	0	no matches	0	1	no matches	0	no matches	0	0	15824	-1			0	0	0	5	0	0		https://gnps.ucsd.edu//ProteoSAFe/result.jsp?task=9c4f6a15087743f7a97907c3229c4711&view=cluster_details&protein=15824&show=true	https://gnps.ucsd.edu/ProteoSAFe/result.jsp?view=network_displayer&componentindex=-1&task=9c4f6a15087743f7a97907c3229c4711&show=true									15824	5		1006.18	0	689.133
419			592.479	G4	Symploca		A1837_020A11_GA11_01_14445.mzXML	no matches	0	S521	no matches	0	no matches	0	no matches	0	1	no matches	0	no matches	0	0	10599	-1			0	0	0	2	0	0		https://gnps.ucsd.edu//ProteoSAFe/result.jsp?task=9c4f6a15087743f7a97907c3229c4711&view=cluster_details&protein=10599&show=true	https://gnps.ucsd.edu/ProteoSAFe/result.jsp?view=network_displayer&componentindex=-1&task=9c4f6a15087743f7a97907c3229c4711&show=true									10599	2		592.479	0	671.331
420			775.742	G1,G2,G3,G4	Leptolyngbya,Moorena,Okeania,Symploca		2103 cr_GE7_01_37775.mzXML|ISB03NOV94_8_C_GA6_01_37726.mzXML|1716_012E3_GE3_01_13654.mzXML|1942_027D9_RD9_01_15211.mzXML	Glycerophospholipids	0.297961	23	Phosphatidylethanolamines	0.120977	Organic compounds	0.655172	Aliphatic acyclic compounds	0.332444	29	Glycerophosphoethanolamines	0.169828	Lipids and lipid-like molecules	0.533525	0	13500	23			5	5	2	2	0	0		https://gnps.ucsd.edu//ProteoSAFe/result.jsp?task=9c4f6a15087743f7a97907c3229c4711&view=cluster_details&protein=13500&show=true	https://gnps.ucsd.edu/ProteoSAFe/result.jsp?view=network_displayer&componentindex=23&task=9c4f6a15087743f7a97907c3229c4711&show=true									13500	14		775.742	0	685.811
421			744.167	G2	Moorena		2035 cr_GD1_01_37757.mzXML	no matches	0	S712	no matches	0	no matches	0	no matches	0	1	no matches	0	no matches	0	0	13024	-1			0	3	0	0	0	0		https://gnps.ucsd.edu//ProteoSAFe/result.jsp?task=9c4f6a15087743f7a97907c3229c4711&view=cluster_details&protein=13024&show=true	https://gnps.ucsd.edu/ProteoSAFe/result.jsp?view=network_displayer&componentindex=-1&task=9c4f6a15087743f7a97907c3229c4711&show=true									13024	3		744.167	0	621.599
422			301.211	G3,G4	Okeania,Symploca		1942_027D9_RD9_01_15211.mzXML|1716_012E3_GE3_01_13654.mzXML	no matches	0	S122	no matches	0	no matches	0	no matches	0	1	no matches	0	no matches	0	0	3330	-1			0	0	1	1	0	0		https://gnps.ucsd.edu//ProteoSAFe/result.jsp?task=9c4f6a15087743f7a97907c3229c4711&view=cluster_details&protein=3330&show=true	https://gnps.ucsd.edu/ProteoSAFe/result.jsp?view=network_displayer&componentindex=-1&task=9c4f6a15087743f7a97907c3229c4711&show=true									3330	2		301.211	0	529.988
423			569.234	G4	Symploca		A1837_020A11_GA11_01_14445.mzXML	no matches	0	S490	no matches	0	no matches	0	no matches	0	1	no matches	0	no matches	0	0	10206	-1			0	0	0	2	0	0		https://gnps.ucsd.edu//ProteoSAFe/result.jsp?task=9c4f6a15087743f7a97907c3229c4711&view=cluster_details&protein=10206&show=true	https://gnps.ucsd.edu/ProteoSAFe/result.jsp?view=network_displayer&componentindex=-1&task=9c4f6a15087743f7a97907c3229c4711&show=true									10206	2		569.234	0	512.529
424			938.477	G3	Okeania		1942_027D9_RD9_01_15211.mzXML	Glycerophospholipids	0.1875	66	Oligopeptides	0.125	Organic compounds	0.75	Aliphatic heteropolycyclic compounds	0.234375	8	Glycerophosphoinositols	0.1875	Lipids and lipid-like molecules	0.484375	0	15332	66			0	0	2	0	0	0		https://gnps.ucsd.edu//ProteoSAFe/result.jsp?task=9c4f6a15087743f7a97907c3229c4711&view=cluster_details&protein=15332&show=true	https://gnps.ucsd.edu/ProteoSAFe/result.jsp?view=network_displayer&componentindex=66&task=9c4f6a15087743f7a97907c3229c4711&show=true									15332	2		938.477	0	327.825
425			566.509	G2	Moorena		2103 cr_GE7_01_37775.mzXML	no matches	0	S482	no matches	0	no matches	0	no matches	0	1	no matches	0	no matches	0	0	10145	-1			0	2	0	0	0	0		https://gnps.ucsd.edu//ProteoSAFe/result.jsp?task=9c4f6a15087743f7a97907c3229c4711&view=cluster_details&protein=10145&show=true	https://gnps.ucsd.edu/ProteoSAFe/result.jsp?view=network_displayer&componentindex=-1&task=9c4f6a15087743f7a97907c3229c4711&show=true									10145	2		566.509	0	664.579
426			609.742	G1,G2,G4	Leptolyngbya,Moorena,Symploca		ASI16JUL14_2_C_GA3_01_37723.mzXML|ISB03NOV94_8_C_GA6_01_37726.mzXML|2035 cr_GD1_01_37757.mzXML|2080 cr_GE2_01_37770.mzXML|2103 cr_GE7_01_37775.mzXML	no matches	0	S545	no matches	0	no matches	0	no matches	0	1	no matches	0	no matches	0	0	10862	-1			2	6	0	2	0	0		https://gnps.ucsd.edu//ProteoSAFe/result.jsp?task=9c4f6a15087743f7a97907c3229c4711&view=cluster_details&protein=10862&show=true	https://gnps.ucsd.edu/ProteoSAFe/result.jsp?view=network_displayer&componentindex=-1&task=9c4f6a15087743f7a97907c3229c4711&show=true									10862	10		609.742	0	693.417
427			1110.16	G4	Symploca		A1837_020A11_GA11_01_14445.mzXML	no matches	0	S1045	no matches	0	no matches	0	no matches	0	1	no matches	0	no matches	0	0	15985	-1			0	0	0	3	0	0		https://gnps.ucsd.edu//ProteoSAFe/result.jsp?task=9c4f6a15087743f7a97907c3229c4711&view=cluster_details&protein=15985&show=true	https://gnps.ucsd.edu/ProteoSAFe/result.jsp?view=network_displayer&componentindex=-1&task=9c4f6a15087743f7a97907c3229c4711&show=true									15985	3		1110.16	0	687.164
428			436.847	G3	Okeania		1952_028A5_GA5_01_15275.mzXML|A1765_015E11_RE11_01_13970.mzXML	no matches	0	S285	no matches	0	no matches	0	no matches	0	1	no matches	0	no matches	0	0	7111	-1			0	0	2	0	0	0		https://gnps.ucsd.edu//ProteoSAFe/result.jsp?task=9c4f6a15087743f7a97907c3229c4711&view=cluster_details&protein=7111&show=true	https://gnps.ucsd.edu/ProteoSAFe/result.jsp?view=network_displayer&componentindex=-1&task=9c4f6a15087743f7a97907c3229c4711&show=true									7111	2		436.847	0	512.851
429			794.369	G4	Symploca		1716_012E3_GE3_01_13654.mzXML	no matches	0	S782	no matches	0	no matches	0	no matches	0	1	no matches	0	no matches	0	0	13789	-1			0	0	0	2	0	0		https://gnps.ucsd.edu//ProteoSAFe/result.jsp?task=9c4f6a15087743f7a97907c3229c4711&view=cluster_details&protein=13789&show=true	https://gnps.ucsd.edu/ProteoSAFe/result.jsp?view=network_displayer&componentindex=-1&task=9c4f6a15087743f7a97907c3229c4711&show=true									13789	2		794.369	0	329.724
430			892.588	G2	Moorena		ASI16JUL14_2_C_GA3_01_37723.mzXML	Glycerophospholipids	0.12	14	Dimethylphosphatidylethanolamines	0.08	Organic compounds	0.4	Aromatic heteropolycyclic compounds	0.123	25	Glycerophosphoethanolamines	0.102857	Lipids and lipid-like molecules	0.315333	0	14929	14			0	2	0	0	0	0		https://gnps.ucsd.edu//ProteoSAFe/result.jsp?task=9c4f6a15087743f7a97907c3229c4711&view=cluster_details&protein=14929&show=true	https://gnps.ucsd.edu/ProteoSAFe/result.jsp?view=network_displayer&componentindex=14&task=9c4f6a15087743f7a97907c3229c4711&show=true									14929	2		892.588	0	726.66
431			360.236	G3	Okeania		1942_027D9_RD9_01_15211.mzXML	no matches	0	S183	no matches	0	no matches	0	no matches	0	1	no matches	0	no matches	0	0	4914	-1			0	0	2	0	0	0		https://gnps.ucsd.edu//ProteoSAFe/result.jsp?task=9c4f6a15087743f7a97907c3229c4711&view=cluster_details&protein=4914&show=true	https://gnps.ucsd.edu/ProteoSAFe/result.jsp?view=network_displayer&componentindex=-1&task=9c4f6a15087743f7a97907c3229c4711&show=true									4914	2		360.236	0	327.192
432			300.839	G3,G4	Okeania,Symploca		1942_027D9_RD9_01_15211.mzXML|1716_012E3_GE3_01_13654.mzXML|1952_028A5_GA5_01_15275.mzXML|A1837_020A11_GA11_01_14445.mzXML	no matches	0	S119	no matches	0	no matches	0	no matches	0	1	no matches	0	no matches	0	0	3296	-1			0	0	2	2	0	0		https://gnps.ucsd.edu//ProteoSAFe/result.jsp?task=9c4f6a15087743f7a97907c3229c4711&view=cluster_details&protein=3296&show=true	https://gnps.ucsd.edu/ProteoSAFe/result.jsp?view=network_displayer&componentindex=-1&task=9c4f6a15087743f7a97907c3229c4711&show=true									3296	4		300.839	0	349.354
433			562.292	G2	Moorena		ASI16JUL14_2_C_GA3_01_37723.mzXML	no matches	0	S468	no matches	0	no matches	0	no matches	0	1	no matches	0	no matches	0	0	10078	-1			0	2	0	0	0	0		https://gnps.ucsd.edu//ProteoSAFe/result.jsp?task=9c4f6a15087743f7a97907c3229c4711&view=cluster_details&protein=10078&show=true	https://gnps.ucsd.edu/ProteoSAFe/result.jsp?view=network_displayer&componentindex=-1&task=9c4f6a15087743f7a97907c3229c4711&show=true									10078	2		562.292	0	329.437
434			345.278	G2	Moorena		2035 cr_GD1_01_37757.mzXML	no matches	0	S168	no matches	0	no matches	0	no matches	0	1	no matches	0	no matches	0	0	4486	-1			0	2	0	0	0	0		https://gnps.ucsd.edu//ProteoSAFe/result.jsp?task=9c4f6a15087743f7a97907c3229c4711&view=cluster_details&protein=4486&show=true	https://gnps.ucsd.edu/ProteoSAFe/result.jsp?view=network_displayer&componentindex=-1&task=9c4f6a15087743f7a97907c3229c4711&show=true									4486	2		345.278	0	550.289
435			226.94	G3,G4	Okeania,Symploca		1952_028A5_GA5_01_15275.mzXML|1716_012E3_GE3_01_13654.mzXML|A1765_015E11_RE11_01_13970.mzXML|A1837_020A11_GA11_01_14445.mzXML|1942_027D9_RD9_01_15211.mzXML	no matches	0	10	no matches	0	no matches	0	no matches	0	2	no matches	0	no matches	0	0	935	10			0	0	11	6	0	0		https://gnps.ucsd.edu//ProteoSAFe/result.jsp?task=9c4f6a15087743f7a97907c3229c4711&view=cluster_details&protein=935&show=true	https://gnps.ucsd.edu/ProteoSAFe/result.jsp?view=network_displayer&componentindex=10&task=9c4f6a15087743f7a97907c3229c4711&show=true									935	17		226.94	0	666.537
436			1043.4	G4	Symploca		A1837_020A11_GA11_01_14445.mzXML	no matches	0	S1030	no matches	0	no matches	0	no matches	0	1	no matches	0	no matches	0	0	15916	-1			0	0	0	2	0	0		https://gnps.ucsd.edu//ProteoSAFe/result.jsp?task=9c4f6a15087743f7a97907c3229c4711&view=cluster_details&protein=15916&show=true	https://gnps.ucsd.edu/ProteoSAFe/result.jsp?view=network_displayer&componentindex=-1&task=9c4f6a15087743f7a97907c3229c4711&show=true									15916	2		1043.4	0	180.743
437			961.818	G3	Okeania		A1765_015E11_RE11_01_13970.mzXML	no matches	0	S982	no matches	0	no matches	0	no matches	0	1	no matches	0	no matches	0	0	15662	-1			0	0	2	0	0	0		https://gnps.ucsd.edu//ProteoSAFe/result.jsp?task=9c4f6a15087743f7a97907c3229c4711&view=cluster_details&protein=15662&show=true	https://gnps.ucsd.edu/ProteoSAFe/result.jsp?view=network_displayer&componentindex=-1&task=9c4f6a15087743f7a97907c3229c4711&show=true									15662	2		961.818	0	627.782
438			721.487	G3	Okeania		1942_027D9_RD9_01_15211.mzXML	no matches	0	S687	no matches	0	no matches	0	no matches	0	1	no matches	0	no matches	0	0	12721	-1			0	0	2	0	0	0		https://gnps.ucsd.edu//ProteoSAFe/result.jsp?task=9c4f6a15087743f7a97907c3229c4711&view=cluster_details&protein=12721&show=true	https://gnps.ucsd.edu/ProteoSAFe/result.jsp?view=network_displayer&componentindex=-1&task=9c4f6a15087743f7a97907c3229c4711&show=true									12721	2		721.487	0	556.352
439			225.185	G3	Okeania		1942_027D9_RD9_01_15211.mzXML	Organooxygen compounds	0.0914966	12	Acetals	0.0683673	Organic compounds	0.285714	Aliphatic acyclic compounds	0.142857	21	Ethers	0.0846939	Organic oxygen compounds	0.0914966	0	921	12			0	0	2	0	0	0		https://gnps.ucsd.edu//ProteoSAFe/result.jsp?task=9c4f6a15087743f7a97907c3229c4711&view=cluster_details&protein=921&show=true	https://gnps.ucsd.edu/ProteoSAFe/result.jsp?view=network_displayer&componentindex=12&task=9c4f6a15087743f7a97907c3229c4711&show=true									921	2		225.185	0	351.609
440			223.943	G3	Okeania		1942_027D9_RD9_01_15211.mzXML	no matches	0	S61	no matches	0	no matches	0	no matches	0	1	no matches	0	no matches	0	0	892	-1			0	0	2	0	0	0		https://gnps.ucsd.edu//ProteoSAFe/result.jsp?task=9c4f6a15087743f7a97907c3229c4711&view=cluster_details&protein=892&show=true	https://gnps.ucsd.edu/ProteoSAFe/result.jsp?view=network_displayer&componentindex=-1&task=9c4f6a15087743f7a97907c3229c4711&show=true									892	2		223.943	0	72.2815
441			1157.57	G3	Okeania		1942_027D9_RD9_01_15211.mzXML	Organooxygen compounds	0.0738706	33	Triterpene saponins	0.0487179	Organic compounds	0.423077	Aliphatic heteropolycyclic compounds	0.117399	26	Carbohydrates and carbohydrate conjugates	0.0738706	Lipids and lipid-like molecules	0.1663	0	16009	33			0	0	2	0	0	0		https://gnps.ucsd.edu//ProteoSAFe/result.jsp?task=9c4f6a15087743f7a97907c3229c4711&view=cluster_details&protein=16009&show=true	https://gnps.ucsd.edu/ProteoSAFe/result.jsp?view=network_displayer&componentindex=33&task=9c4f6a15087743f7a97907c3229c4711&show=true									16009	2		1157.57	0	725.368
442			733.544	G3	Okeania		1942_027D9_RD9_01_15211.mzXML	no matches	0	S699	no matches	0	no matches	0	no matches	0	1	no matches	0	no matches	0	0	12926	-1			0	0	2	0	0	0		https://gnps.ucsd.edu//ProteoSAFe/result.jsp?task=9c4f6a15087743f7a97907c3229c4711&view=cluster_details&protein=12926&show=true	https://gnps.ucsd.edu/ProteoSAFe/result.jsp?view=network_displayer&componentindex=-1&task=9c4f6a15087743f7a97907c3229c4711&show=true									12926	2		733.544	0	613.654
443			814.539	G4	Symploca		1716_012E3_GE3_01_13654.mzXML	Glycerophospholipids	0.5	44	Phosphatidylethanolamines	0.5	Organic compounds	0.5	Aliphatic acyclic compounds	0.5	2	Glycerophosphoethanolamines	0.5	Lipids and lipid-like molecules	0.5	0	14021	44			0	0	0	5	0	0		https://gnps.ucsd.edu//ProteoSAFe/result.jsp?task=9c4f6a15087743f7a97907c3229c4711&view=cluster_details&protein=14021&show=true	https://gnps.ucsd.edu/ProteoSAFe/result.jsp?view=network_displayer&componentindex=44&task=9c4f6a15087743f7a97907c3229c4711&show=true									14021	5		814.539	0	387.388
445			581.366	G3	Okeania		A1765_015E11_RE11_01_13970.mzXML	no matches	0	S507	no matches	0	no matches	0	no matches	0	1	no matches	0	no matches	0	0	10437	-1			0	0	2	0	0	0		https://gnps.ucsd.edu//ProteoSAFe/result.jsp?task=9c4f6a15087743f7a97907c3229c4711&view=cluster_details&protein=10437&show=true	https://gnps.ucsd.edu/ProteoSAFe/result.jsp?view=network_displayer&componentindex=-1&task=9c4f6a15087743f7a97907c3229c4711&show=true									10437	2		581.366	0	330.169
446			458.346	G3	Okeania		A1765_015E11_RE11_01_13970.mzXML	Carboxylic acids and derivatives	0.2	8	Cyclic peptides	0.2	Organic compounds	0.4	Aliphatic heteromonocyclic compounds	0.2	5	Amino acids, peptides, and analogues	0.2	Organic acids and derivatives	0.2	0	7764	8			0	0	2	0	0	0		https://gnps.ucsd.edu//ProteoSAFe/result.jsp?task=9c4f6a15087743f7a97907c3229c4711&view=cluster_details&protein=7764&show=true	https://gnps.ucsd.edu/ProteoSAFe/result.jsp?view=network_displayer&componentindex=8&task=9c4f6a15087743f7a97907c3229c4711&show=true									7764	2		458.346	0	378.471
447			836.617	G3	Okeania		1952_028A5_GA5_01_15275.mzXML	Glycerophospholipids	0.5	126	Phosphatidylcholines	0.357143	Organic compounds	1	Aliphatic acyclic compounds	0.5	2	Glycerophosphocholines	0.357143	Lipids and lipid-like molecules	0.666667	0	14293	126			0	0	9	0	0	0		https://gnps.ucsd.edu//ProteoSAFe/result.jsp?task=9c4f6a15087743f7a97907c3229c4711&view=cluster_details&protein=14293&show=true	https://gnps.ucsd.edu/ProteoSAFe/result.jsp?view=network_displayer&componentindex=126&task=9c4f6a15087743f7a97907c3229c4711&show=true									14293	9		836.617	0	367.085
449			939.448	G3	Okeania		A1765_015E11_RE11_01_13970.mzXML	Steroids and steroid derivatives	0.3	75	Steroidal saponins	0.3	Organic compounds	0.8	Aliphatic heteropolycyclic compounds	0.3	5	Steroidal glycosides	0.3	Lipids and lipid-like molecules	0.566667	0	15340	75			0	0	4	0	0	0		https://gnps.ucsd.edu//ProteoSAFe/result.jsp?task=9c4f6a15087743f7a97907c3229c4711&view=cluster_details&protein=15340&show=true	https://gnps.ucsd.edu/ProteoSAFe/result.jsp?view=network_displayer&componentindex=75&task=9c4f6a15087743f7a97907c3229c4711&show=true									15340	4		939.448	0	235.615
451			638.367	G4	Symploca		1716_012E3_GE3_01_13654.mzXML	no matches	0	S583	no matches	0	no matches	0	no matches	0	1	no matches	0	no matches	0	0	11359	-1			0	0	0	2	0	0		https://gnps.ucsd.edu//ProteoSAFe/result.jsp?task=9c4f6a15087743f7a97907c3229c4711&view=cluster_details&protein=11359&show=true	https://gnps.ucsd.edu/ProteoSAFe/result.jsp?view=network_displayer&componentindex=-1&task=9c4f6a15087743f7a97907c3229c4711&show=true									11359	2		638.367	0	530.523
452			1315.22	G3	Okeania		1942_027D9_RD9_01_15211.mzXML	no matches	0	S1061	no matches	0	no matches	0	no matches	0	1	no matches	0	no matches	0	0	16074	-1			0	0	4	0	0	0		https://gnps.ucsd.edu//ProteoSAFe/result.jsp?task=9c4f6a15087743f7a97907c3229c4711&view=cluster_details&protein=16074&show=true	https://gnps.ucsd.edu/ProteoSAFe/result.jsp?view=network_displayer&componentindex=-1&task=9c4f6a15087743f7a97907c3229c4711&show=true									16074	4		1315.22	0	727.726
453			646.311	G4	Symploca		1716_012E3_GE3_01_13654.mzXML	Carboxylic acids and derivatives	0.277778	122	Aminoglycosides	0.166667	Organic compounds	1	Aromatic heteropolycyclic compounds	0.305556	3	Carbohydrates and carbohydrate conjugates	0.166667	Organoheterocyclic compounds	0.277778	0	11511	122			0	0	0	2	0	0		https://gnps.ucsd.edu//ProteoSAFe/result.jsp?task=9c4f6a15087743f7a97907c3229c4711&view=cluster_details&protein=11511&show=true	https://gnps.ucsd.edu/ProteoSAFe/result.jsp?view=network_displayer&componentindex=122&task=9c4f6a15087743f7a97907c3229c4711&show=true									11511	2		646.311	0	184.094
454			839.521	G2	Moorena		2103 cr_GE7_01_37775.mzXML	no matches	0	S843	no matches	0	no matches	0	no matches	0	1	no matches	0	no matches	0	0	14342	-1			0	3	0	0	0	0		https://gnps.ucsd.edu//ProteoSAFe/result.jsp?task=9c4f6a15087743f7a97907c3229c4711&view=cluster_details&protein=14342&show=true	https://gnps.ucsd.edu/ProteoSAFe/result.jsp?view=network_displayer&componentindex=-1&task=9c4f6a15087743f7a97907c3229c4711&show=true									14342	3		839.521	0	635.892
455			308.986	G3,G4	Okeania,Symploca		1716_012E3_GE3_01_13654.mzXML|A1765_015E11_RE11_01_13970.mzXML|A1837_020A11_GA11_01_14445.mzXML	no matches	0	S130	no matches	0	no matches	0	no matches	0	1	no matches	0	no matches	0	0	3509	-1			0	0	1	4	0	0		https://gnps.ucsd.edu//ProteoSAFe/result.jsp?task=9c4f6a15087743f7a97907c3229c4711&view=cluster_details&protein=3509&show=true	https://gnps.ucsd.edu/ProteoSAFe/result.jsp?view=network_displayer&componentindex=-1&task=9c4f6a15087743f7a97907c3229c4711&show=true									3509	5		308.986	0	114.581
456			932.752	G3,G4	Okeania,Symploca		1942_027D9_RD9_01_15211.mzXML|1952_028A5_GA5_01_15275.mzXML|A1837_020A11_GA11_01_14445.mzXML	Coumarins and derivatives	0.1	46	Angular pyranocoumarins	0.1	Organic compounds	0.2	Aromatic heteropolycyclic compounds	0.1	10	Pyranocoumarins	0.1	Lipids and lipid-like molecules	0.1	0	15294	46			0	0	7	3	0	0		https://gnps.ucsd.edu//ProteoSAFe/result.jsp?task=9c4f6a15087743f7a97907c3229c4711&view=cluster_details&protein=15294&show=true	https://gnps.ucsd.edu/ProteoSAFe/result.jsp?view=network_displayer&componentindex=46&task=9c4f6a15087743f7a97907c3229c4711&show=true									15294	10		932.752	0	638.303
457			396.151	G3	Okeania		A1765_015E11_RE11_01_13970.mzXML	no matches	0	S235	no matches	0	no matches	0	no matches	0	1	no matches	0	no matches	0	0	5969	-1			0	0	2	0	0	0		https://gnps.ucsd.edu//ProteoSAFe/result.jsp?task=9c4f6a15087743f7a97907c3229c4711&view=cluster_details&protein=5969&show=true	https://gnps.ucsd.edu/ProteoSAFe/result.jsp?view=network_displayer&componentindex=-1&task=9c4f6a15087743f7a97907c3229c4711&show=true									5969	2		396.151	0	228.998
458			798.535	G2	Moorena		2103 cr_GE7_01_37775.mzXML	no matches	0	S787	no matches	0	no matches	0	no matches	0	1	no matches	0	no matches	0	0	13824	-1			0	2	0	0	0	0		https://gnps.ucsd.edu//ProteoSAFe/result.jsp?task=9c4f6a15087743f7a97907c3229c4711&view=cluster_details&protein=13824&show=true	https://gnps.ucsd.edu/ProteoSAFe/result.jsp?view=network_displayer&componentindex=-1&task=9c4f6a15087743f7a97907c3229c4711&show=true									13824	2		798.535	0	505.553
459			750.957	G2	Moorena		2103 cr_GE7_01_37775.mzXML	no matches	0	74	no matches	0	no matches	0	no matches	0	4	no matches	0	no matches	0	0	13178	74			0	3	0	0	0	0		https://gnps.ucsd.edu//ProteoSAFe/result.jsp?task=9c4f6a15087743f7a97907c3229c4711&view=cluster_details&protein=13178&show=true	https://gnps.ucsd.edu/ProteoSAFe/result.jsp?view=network_displayer&componentindex=74&task=9c4f6a15087743f7a97907c3229c4711&show=true									13178	3		750.957	0	201.712
460			886.653	G2	Moorena		2035 cr_GD1_01_37757.mzXML	Glycerophospholipids	0.12	14	Dimethylphosphatidylethanolamines	0.08	Organic compounds	0.4	Aromatic heteropolycyclic compounds	0.123	25	Glycerophosphoethanolamines	0.102857	Lipids and lipid-like molecules	0.315333	0	14881	14			0	4	0	0	0	0		https://gnps.ucsd.edu//ProteoSAFe/result.jsp?task=9c4f6a15087743f7a97907c3229c4711&view=cluster_details&protein=14881&show=true	https://gnps.ucsd.edu/ProteoSAFe/result.jsp?view=network_displayer&componentindex=14&task=9c4f6a15087743f7a97907c3229c4711&show=true									14881	4		886.653	0	702.341
462			761.501	G3	Okeania		1952_028A5_GA5_01_15275.mzXML	no matches	0	S746	no matches	0	no matches	0	no matches	0	1	no matches	0	no matches	0	0	13321	-1			0	0	2	0	0	0		https://gnps.ucsd.edu//ProteoSAFe/result.jsp?task=9c4f6a15087743f7a97907c3229c4711&view=cluster_details&protein=13321&show=true	https://gnps.ucsd.edu/ProteoSAFe/result.jsp?view=network_displayer&componentindex=-1&task=9c4f6a15087743f7a97907c3229c4711&show=true									13321	2		761.501	0	418.149
463			494.287	G2	Moorena		2035 cr_GD1_01_37757.mzXML	no matches	0	S354	no matches	0	no matches	0	no matches	0	1	no matches	0	no matches	0	0	8573	-1			0	2	0	0	0	0		https://gnps.ucsd.edu//ProteoSAFe/result.jsp?task=9c4f6a15087743f7a97907c3229c4711&view=cluster_details&protein=8573&show=true	https://gnps.ucsd.edu/ProteoSAFe/result.jsp?view=network_displayer&componentindex=-1&task=9c4f6a15087743f7a97907c3229c4711&show=true									8573	2		494.287	0	374.973
464			857.546	G3	Okeania		1942_027D9_RD9_01_15211.mzXML	no matches	0	S868	no matches	0	no matches	0	no matches	0	1	no matches	0	no matches	0	0	14583	-1			0	0	2	0	0	0		https://gnps.ucsd.edu//ProteoSAFe/result.jsp?task=9c4f6a15087743f7a97907c3229c4711&view=cluster_details&protein=14583&show=true	https://gnps.ucsd.edu/ProteoSAFe/result.jsp?view=network_displayer&componentindex=-1&task=9c4f6a15087743f7a97907c3229c4711&show=true									14583	2		857.546	0	353.182
465			887.578	G1,G2,G3,G4	Leptolyngbya,Moorena,Okeania,Symploca		ASI16JUL14_2_C_GA3_01_37723.mzXML|ISB03NOV94_8_C_GA6_01_37726.mzXML|A1765_015E11_RE11_01_13970.mzXML|2080 cr_GE2_01_37770.mzXML|2103 cr_GE7_01_37775.mzXML	Glycerophospholipids	0.12	14	Dimethylphosphatidylethanolamines	0.08	Organic compounds	0.4	Aromatic heteropolycyclic compounds	0.123	25	Glycerophosphoethanolamines	0.102857	Lipids and lipid-like molecules	0.315333	0	14876	14			11	15	3	1	0	0		https://gnps.ucsd.edu//ProteoSAFe/result.jsp?task=9c4f6a15087743f7a97907c3229c4711&view=cluster_details&protein=14876&show=true	https://gnps.ucsd.edu/ProteoSAFe/result.jsp?view=network_displayer&componentindex=14&task=9c4f6a15087743f7a97907c3229c4711&show=true									14876	30		887.578	0	676.271
466			884.557	G3	Okeania		1952_028A5_GA5_01_15275.mzXML	no matches	0	S893	no matches	0	no matches	0	no matches	0	1	no matches	0	no matches	0	0	14856	-1			0	0	2	0	0	0		https://gnps.ucsd.edu//ProteoSAFe/result.jsp?task=9c4f6a15087743f7a97907c3229c4711&view=cluster_details&protein=14856&show=true	https://gnps.ucsd.edu/ProteoSAFe/result.jsp?view=network_displayer&componentindex=-1&task=9c4f6a15087743f7a97907c3229c4711&show=true									14856	2		884.557	0	244.608
467			1073.93	G4	Symploca		1716_012E3_GE3_01_13654.mzXML	Fatty Acyls	0.166667	60	N-acyl amines	0.166667	Organic compounds	0.666667	Aliphatic heteropolycyclic compounds	0.333333	6	Fatty amides	0.166667	Lipids and lipid-like molecules	0.5	0	15962	60			0	0	0	6	0	0		https://gnps.ucsd.edu//ProteoSAFe/result.jsp?task=9c4f6a15087743f7a97907c3229c4711&view=cluster_details&protein=15962&show=true	https://gnps.ucsd.edu/ProteoSAFe/result.jsp?view=network_displayer&componentindex=60&task=9c4f6a15087743f7a97907c3229c4711&show=true									15962	6		1073.93	0	434.197
468			577.28	G2	Moorena		2103 cr_GE7_01_37775.mzXML	no matches	0	S502	no matches	0	no matches	0	no matches	0	1	no matches	0	no matches	0	0	10377	-1			0	2	0	0	0	0		https://gnps.ucsd.edu//ProteoSAFe/result.jsp?task=9c4f6a15087743f7a97907c3229c4711&view=cluster_details&protein=10377&show=true	https://gnps.ucsd.edu/ProteoSAFe/result.jsp?view=network_displayer&componentindex=-1&task=9c4f6a15087743f7a97907c3229c4711&show=true									10377	2		577.28	0	575.41
469			753.38	G2	Moorena		2103 cr_GE7_01_37775.mzXML	Glycerophospholipids	0.297961	23	Phosphatidylethanolamines	0.120977	Organic compounds	0.655172	Aliphatic acyclic compounds	0.332444	29	Glycerophosphoethanolamines	0.169828	Lipids and lipid-like molecules	0.533525	0	13209	23			0	5	0	0	0	0		https://gnps.ucsd.edu//ProteoSAFe/result.jsp?task=9c4f6a15087743f7a97907c3229c4711&view=cluster_details&protein=13209&show=true	https://gnps.ucsd.edu/ProteoSAFe/result.jsp?view=network_displayer&componentindex=23&task=9c4f6a15087743f7a97907c3229c4711&show=true									13209	5		753.38	0	603.623
470			698.69	G1,G2,G4	Leptolyngbya,Moorena,Symploca		ASI16JUL14_2_C_GA3_01_37723.mzXML|ISB03NOV94_8_C_GA6_01_37726.mzXML|2035 cr_GD1_01_37757.mzXML|2080 cr_GE2_01_37770.mzXML|2103 cr_GE7_01_37775.mzXML	no matches	0	S659	no matches	0	no matches	0	no matches	0	1	no matches	0	no matches	0	0	12345	-1			2	5	0	2	0	0		https://gnps.ucsd.edu//ProteoSAFe/result.jsp?task=9c4f6a15087743f7a97907c3229c4711&view=cluster_details&protein=12345&show=true	https://gnps.ucsd.edu/ProteoSAFe/result.jsp?view=network_displayer&componentindex=-1&task=9c4f6a15087743f7a97907c3229c4711&show=true									12345	9		698.69	0	695.717
471			552.607	G3	Okeania		1952_028A5_GA5_01_15275.mzXML	no matches	0	S453	no matches	0	no matches	0	no matches	0	1	no matches	0	no matches	0	0	9839	-1			0	0	2	0	0	0		https://gnps.ucsd.edu//ProteoSAFe/result.jsp?task=9c4f6a15087743f7a97907c3229c4711&view=cluster_details&protein=9839&show=true	https://gnps.ucsd.edu/ProteoSAFe/result.jsp?view=network_displayer&componentindex=-1&task=9c4f6a15087743f7a97907c3229c4711&show=true									9839	2		552.607	0	741.376
472			637.301	G2	Moorena		2103 cr_GE7_01_37775.mzXML	Prenol lipids	0.388889	41	Aconitane-type diterpenoid alkaloids	0.152778	Organic compounds	1	Aromatic heteropolycyclic compounds	0.541667	4	Diterpenoids	0.208333	Lipids and lipid-like molecules	0.569444	0	11348	41			0	2	0	0	0	0		https://gnps.ucsd.edu//ProteoSAFe/result.jsp?task=9c4f6a15087743f7a97907c3229c4711&view=cluster_details&protein=11348&show=true	https://gnps.ucsd.edu/ProteoSAFe/result.jsp?view=network_displayer&componentindex=41&task=9c4f6a15087743f7a97907c3229c4711&show=true									11348	2		637.301	0	540.644
473			284.295	G2,G3	Moorena,Okeania		2103 cr_GE7_01_37775.mzXML|1952_028A5_GA5_01_15275.mzXML	no matches	0	S105	no matches	0	no matches	0	no matches	0	1	no matches	0	no matches	0	0	2653	-1			0	1	1	0	0	0		https://gnps.ucsd.edu//ProteoSAFe/result.jsp?task=9c4f6a15087743f7a97907c3229c4711&view=cluster_details&protein=2653&show=true	https://gnps.ucsd.edu/ProteoSAFe/result.jsp?view=network_displayer&componentindex=-1&task=9c4f6a15087743f7a97907c3229c4711&show=true									2653	2		284.295	0	588.452
474			534.304	G4	Symploca		1716_012E3_GE3_01_13654.mzXML	Steroids and steroid derivatives	0.571429	57	Steroidal saponins	0.5	Organic compounds	1	Aliphatic heteropolycyclic compounds	0.5	2	Steroidal glycosides	0.5	Lipids and lipid-like molecules	0.571429	0	9454	57			0	0	0	2	0	0		https://gnps.ucsd.edu//ProteoSAFe/result.jsp?task=9c4f6a15087743f7a97907c3229c4711&view=cluster_details&protein=9454&show=true	https://gnps.ucsd.edu/ProteoSAFe/result.jsp?view=network_displayer&componentindex=57&task=9c4f6a15087743f7a97907c3229c4711&show=true									9454	2		534.304	0	368.902
475			671.409	G3	Okeania		1942_027D9_RD9_01_15211.mzXML	Prenol lipids	0.678571	42	Triterpenoids	0.607143	Organic compounds	1	Aliphatic heteropolycyclic compounds	0.535714	2	Triterpenoids	0.607143	Lipids and lipid-like molecules	0.9	0	11863	42			0	0	2	0	0	0		https://gnps.ucsd.edu//ProteoSAFe/result.jsp?task=9c4f6a15087743f7a97907c3229c4711&view=cluster_details&protein=11863&show=true	https://gnps.ucsd.edu/ProteoSAFe/result.jsp?view=network_displayer&componentindex=42&task=9c4f6a15087743f7a97907c3229c4711&show=true									11863	2		671.409	0	355.685
476			482.323	G3	Okeania		1952_028A5_GA5_01_15275.mzXML	no matches	0	S340	no matches	0	no matches	0	no matches	0	1	no matches	0	no matches	0	0	8306	-1			0	0	2	0	0	0		https://gnps.ucsd.edu//ProteoSAFe/result.jsp?task=9c4f6a15087743f7a97907c3229c4711&view=cluster_details&protein=8306&show=true	https://gnps.ucsd.edu/ProteoSAFe/result.jsp?view=network_displayer&componentindex=-1&task=9c4f6a15087743f7a97907c3229c4711&show=true									8306	2		482.323	0	448.035
477			834.54	G2	Moorena		2103 cr_GE7_01_37775.mzXML	no matches	0	S834	no matches	0	no matches	0	no matches	0	1	no matches	0	no matches	0	0	14289	-1			0	2	0	0	0	0		https://gnps.ucsd.edu//ProteoSAFe/result.jsp?task=9c4f6a15087743f7a97907c3229c4711&view=cluster_details&protein=14289&show=true	https://gnps.ucsd.edu/ProteoSAFe/result.jsp?view=network_displayer&componentindex=-1&task=9c4f6a15087743f7a97907c3229c4711&show=true									14289	2		834.54	0	643.434
478			391.316	G3	Okeania		A1765_015E11_RE11_01_13970.mzXML	Fatty Acyls	0.128205	4	N-methylpyridinium compounds	0.0769231	Organic compounds	0.384615	Aliphatic acyclic compounds	0.230769	13	Carbonyl compounds	0.102564	Lipids and lipid-like molecules	0.205128	0	5833	4			0	0	2	0	0	0		https://gnps.ucsd.edu//ProteoSAFe/result.jsp?task=9c4f6a15087743f7a97907c3229c4711&view=cluster_details&protein=5833&show=true	https://gnps.ucsd.edu/ProteoSAFe/result.jsp?view=network_displayer&componentindex=4&task=9c4f6a15087743f7a97907c3229c4711&show=true									5833	2		391.316	0	186.957
479			515.354	G3,G4	Okeania,Symploca		1952_028A5_GA5_01_15275.mzXML|A1837_020A11_GA11_01_14445.mzXML	no matches	0	S395	no matches	0	no matches	0	no matches	0	1	no matches	0	no matches	0	0	9044	-1			0	0	1	1	0	0		https://gnps.ucsd.edu//ProteoSAFe/result.jsp?task=9c4f6a15087743f7a97907c3229c4711&view=cluster_details&protein=9044&show=true	https://gnps.ucsd.edu/ProteoSAFe/result.jsp?view=network_displayer&componentindex=-1&task=9c4f6a15087743f7a97907c3229c4711&show=true									9044	2		515.354	0	564.232
480			178.946	G3	Okeania		1942_027D9_RD9_01_15211.mzXML|1952_028A5_GA5_01_15275.mzXML	no matches	0	S17	no matches	0	no matches	0	no matches	0	1	no matches	0	no matches	0	0	180	-1			0	0	2	0	0	0		https://gnps.ucsd.edu//ProteoSAFe/result.jsp?task=9c4f6a15087743f7a97907c3229c4711&view=cluster_details&protein=180&show=true	https://gnps.ucsd.edu/ProteoSAFe/result.jsp?view=network_displayer&componentindex=-1&task=9c4f6a15087743f7a97907c3229c4711&show=true									180	2		178.946	0	119.673
481			849.574	G2	Moorena		2035 cr_GD1_01_37757.mzXML	no matches	0	S860	no matches	0	no matches	0	no matches	0	1	no matches	0	no matches	0	0	14491	-1			0	2	0	0	0	0		https://gnps.ucsd.edu//ProteoSAFe/result.jsp?task=9c4f6a15087743f7a97907c3229c4711&view=cluster_details&protein=14491&show=true	https://gnps.ucsd.edu/ProteoSAFe/result.jsp?view=network_displayer&componentindex=-1&task=9c4f6a15087743f7a97907c3229c4711&show=true									14491	2		849.574	0	291.033
482			932.753	G3,G4	Okeania,Symploca		1942_027D9_RD9_01_15211.mzXML|A1837_020A11_GA11_01_14445.mzXML	no matches	0	S951	no matches	0	no matches	0	no matches	0	1	no matches	0	no matches	0	0	15298	-1			0	0	1	1	0	0		https://gnps.ucsd.edu//ProteoSAFe/result.jsp?task=9c4f6a15087743f7a97907c3229c4711&view=cluster_details&protein=15298&show=true	https://gnps.ucsd.edu/ProteoSAFe/result.jsp?view=network_displayer&componentindex=-1&task=9c4f6a15087743f7a97907c3229c4711&show=true									15298	2		932.753	0	648.16
483			834.557	G3	Okeania		1952_028A5_GA5_01_15275.mzXML	Glycerophospholipids	0.5	100	Glycerophospholipids	0.5	Organic compounds	1	Aliphatic acyclic compounds	0.5	2	nan	0.75	Lipids and lipid-like molecules	0.5	0	14292	100			0	0	2	0	0	0		https://gnps.ucsd.edu//ProteoSAFe/result.jsp?task=9c4f6a15087743f7a97907c3229c4711&view=cluster_details&protein=14292&show=true	https://gnps.ucsd.edu/ProteoSAFe/result.jsp?view=network_displayer&componentindex=100&task=9c4f6a15087743f7a97907c3229c4711&show=true									14292	2		834.557	0	422.111
485			557.794	G4	Symploca		1716_012E3_GE3_01_13654.mzXML	no matches	0	S460	no matches	0	no matches	0	no matches	0	1	no matches	0	no matches	0	0	9933	-1			0	0	0	2	0	0		https://gnps.ucsd.edu//ProteoSAFe/result.jsp?task=9c4f6a15087743f7a97907c3229c4711&view=cluster_details&protein=9933&show=true	https://gnps.ucsd.edu/ProteoSAFe/result.jsp?view=network_displayer&componentindex=-1&task=9c4f6a15087743f7a97907c3229c4711&show=true									9933	2		557.794	0	203.175
487			459.44	G2	Moorena		2103 cr_GE7_01_37775.mzXML	no matches	0	S311	no matches	0	no matches	0	no matches	0	1	no matches	0	no matches	0	0	7786	-1			0	2	0	0	0	0		https://gnps.ucsd.edu//ProteoSAFe/result.jsp?task=9c4f6a15087743f7a97907c3229c4711&view=cluster_details&protein=7786&show=true	https://gnps.ucsd.edu/ProteoSAFe/result.jsp?view=network_displayer&componentindex=-1&task=9c4f6a15087743f7a97907c3229c4711&show=true									7786	2		459.44	0	431.933
489			196.997	G3,G4	Okeania,Symploca		1952_028A5_GA5_01_15275.mzXML|A1837_020A11_GA11_01_14445.mzXML	no matches	0	S38	no matches	0	no matches	0	no matches	0	1	no matches	0	no matches	0	0	439	-1			0	0	1	2	0	0		https://gnps.ucsd.edu//ProteoSAFe/result.jsp?task=9c4f6a15087743f7a97907c3229c4711&view=cluster_details&protein=439&show=true	https://gnps.ucsd.edu/ProteoSAFe/result.jsp?view=network_displayer&componentindex=-1&task=9c4f6a15087743f7a97907c3229c4711&show=true									439	3		196.997	0	214.225
491			867.085	G3	Okeania		1942_027D9_RD9_01_15211.mzXML	Coumarins and derivatives	0.1	46	Angular pyranocoumarins	0.1	Organic compounds	0.2	Aromatic heteropolycyclic compounds	0.1	10	Pyranocoumarins	0.1	Lipids and lipid-like molecules	0.1	0	14683	46			0	0	3	0	0	0		https://gnps.ucsd.edu//ProteoSAFe/result.jsp?task=9c4f6a15087743f7a97907c3229c4711&view=cluster_details&protein=14683&show=true	https://gnps.ucsd.edu/ProteoSAFe/result.jsp?view=network_displayer&componentindex=46&task=9c4f6a15087743f7a97907c3229c4711&show=true									14683	3		867.085	0	690.754
492			929.652	G1,G2	Leptolyngbya,Moorena		ASI16JUL14_2_C_GA3_01_37723.mzXML|ISB03NOV94_8_C_GA6_01_37726.mzXML	no matches	0	S946	no matches	0	no matches	0	no matches	0	1	no matches	0	no matches	0	0	15248	-1			1	2	0	0	0	0		https://gnps.ucsd.edu//ProteoSAFe/result.jsp?task=9c4f6a15087743f7a97907c3229c4711&view=cluster_details&protein=15248&show=true	https://gnps.ucsd.edu/ProteoSAFe/result.jsp?view=network_displayer&componentindex=-1&task=9c4f6a15087743f7a97907c3229c4711&show=true									15248	3		929.652	0	655.89
493			396.778	G3	Okeania		1942_027D9_RD9_01_15211.mzXML|1952_028A5_GA5_01_15275.mzXML	no matches	0	S234	no matches	0	no matches	0	no matches	0	1	no matches	0	no matches	0	0	5968	-1			0	0	2	0	0	0		https://gnps.ucsd.edu//ProteoSAFe/result.jsp?task=9c4f6a15087743f7a97907c3229c4711&view=cluster_details&protein=5968&show=true	https://gnps.ucsd.edu/ProteoSAFe/result.jsp?view=network_displayer&componentindex=-1&task=9c4f6a15087743f7a97907c3229c4711&show=true									5968	2		396.778	0	442.002
494			349.178	G4	Symploca		A1837_020A11_GA11_01_14445.mzXML	no matches	0	S171	no matches	0	no matches	0	no matches	0	1	no matches	0	no matches	0	0	4552	-1			0	0	0	2	0	0		https://gnps.ucsd.edu//ProteoSAFe/result.jsp?task=9c4f6a15087743f7a97907c3229c4711&view=cluster_details&protein=4552&show=true	https://gnps.ucsd.edu/ProteoSAFe/result.jsp?view=network_displayer&componentindex=-1&task=9c4f6a15087743f7a97907c3229c4711&show=true									4552	2		349.178	0	399.88
495			625.548	G1,G2	Leptolyngbya,Moorena		ISB03NOV94_8_C_GA6_01_37726.mzXML|2035 cr_GD1_01_37757.mzXML	no matches	0	S574	no matches	0	no matches	0	no matches	0	1	no matches	0	no matches	0	0	11159	-1			1	1	0	0	0	0		https://gnps.ucsd.edu//ProteoSAFe/result.jsp?task=9c4f6a15087743f7a97907c3229c4711&view=cluster_details&protein=11159&show=true	https://gnps.ucsd.edu/ProteoSAFe/result.jsp?view=network_displayer&componentindex=-1&task=9c4f6a15087743f7a97907c3229c4711&show=true									11159	2		625.548	0	668
496			688.478	G2	Moorena		ASI16JUL14_2_C_GA3_01_37723.mzXML|2035 cr_GD1_01_37757.mzXML	Steroids and steroid derivatives	0.142857	72	Cucurbitacin glycosides	0.0714286	Organic compounds	0.25	Aliphatic heteropolycyclic compounds	0.178571	4	Steroidal glycosides	0.142857	Lipids and lipid-like molecules	0.214286	0	12195	72			0	4	0	0	0	0		https://gnps.ucsd.edu//ProteoSAFe/result.jsp?task=9c4f6a15087743f7a97907c3229c4711&view=cluster_details&protein=12195&show=true	https://gnps.ucsd.edu/ProteoSAFe/result.jsp?view=network_displayer&componentindex=72&task=9c4f6a15087743f7a97907c3229c4711&show=true									12195	4		688.478	0	603.178
497			331.263	G3,G4	Okeania,Symploca		1942_027D9_RD9_01_15211.mzXML|1716_012E3_GE3_01_13654.mzXML	no matches	0	S152	no matches	0	no matches	0	no matches	0	1	no matches	0	no matches	0	0	4153	-1			0	0	1	1	0	0		https://gnps.ucsd.edu//ProteoSAFe/result.jsp?task=9c4f6a15087743f7a97907c3229c4711&view=cluster_details&protein=4153&show=true	https://gnps.ucsd.edu/ProteoSAFe/result.jsp?view=network_displayer&componentindex=-1&task=9c4f6a15087743f7a97907c3229c4711&show=true									4153	2		331.263	0	514.839
498			639.282	G3	Okeania		1942_027D9_RD9_01_15211.mzXML	no matches	0	S586	no matches	0	no matches	0	no matches	0	1	no matches	0	no matches	0	0	11368	-1			0	0	2	0	0	0		https://gnps.ucsd.edu//ProteoSAFe/result.jsp?task=9c4f6a15087743f7a97907c3229c4711&view=cluster_details&protein=11368&show=true	https://gnps.ucsd.edu/ProteoSAFe/result.jsp?view=network_displayer&componentindex=-1&task=9c4f6a15087743f7a97907c3229c4711&show=true									11368	2		639.282	0	560.356
499			603.409	G3	Okeania		A1765_015E11_RE11_01_13970.mzXML	no matches	0	S534	no matches	0	no matches	0	no matches	0	1	no matches	0	no matches	0	0	10772	-1			0	0	2	0	0	0		https://gnps.ucsd.edu//ProteoSAFe/result.jsp?task=9c4f6a15087743f7a97907c3229c4711&view=cluster_details&protein=10772&show=true	https://gnps.ucsd.edu/ProteoSAFe/result.jsp?view=network_displayer&componentindex=-1&task=9c4f6a15087743f7a97907c3229c4711&show=true									10772	2		603.409	0	330.433
500			707.458	G3	Okeania		1952_028A5_GA5_01_15275.mzXML	no matches	0	S670	no matches	0	no matches	0	no matches	0	1	no matches	0	no matches	0	0	12469	-1			0	0	3	0	0	0		https://gnps.ucsd.edu//ProteoSAFe/result.jsp?task=9c4f6a15087743f7a97907c3229c4711&view=cluster_details&protein=12469&show=true	https://gnps.ucsd.edu/ProteoSAFe/result.jsp?view=network_displayer&componentindex=-1&task=9c4f6a15087743f7a97907c3229c4711&show=true									12469	3		707.458	0	212.623
502			416.183	G3	Okeania		A1765_015E11_RE11_01_13970.mzXML	no matches	0	S261	no matches	0	no matches	0	no matches	0	1	no matches	0	no matches	0	0	6557	-1			0	0	2	0	0	0		https://gnps.ucsd.edu//ProteoSAFe/result.jsp?task=9c4f6a15087743f7a97907c3229c4711&view=cluster_details&protein=6557&show=true	https://gnps.ucsd.edu/ProteoSAFe/result.jsp?view=network_displayer&componentindex=-1&task=9c4f6a15087743f7a97907c3229c4711&show=true									6557	2		416.183	0	268.798
503			681.328	G2	Moorena		2035 cr_GD1_01_37757.mzXML	Steroids and steroid derivatives	0.4	97	Steroid lactones	0.2	Organic compounds	1	Aromatic heteropolycyclic compounds	0.566667	2	Steroid lactones	0.3	Lipids and lipid-like molecules	0.566667	0	12008	97			0	3	0	0	0	0		https://gnps.ucsd.edu//ProteoSAFe/result.jsp?task=9c4f6a15087743f7a97907c3229c4711&view=cluster_details&protein=12008&show=true	https://gnps.ucsd.edu/ProteoSAFe/result.jsp?view=network_displayer&componentindex=97&task=9c4f6a15087743f7a97907c3229c4711&show=true									12008	3		681.328	0	595.088
504			903.234	G2	Moorena		2103 cr_GE7_01_37775.mzXML	Glycerophospholipids	0.12	14	Dimethylphosphatidylethanolamines	0.08	Organic compounds	0.4	Aromatic heteropolycyclic compounds	0.123	25	Glycerophosphoethanolamines	0.102857	Lipids and lipid-like molecules	0.315333	0	15011	14			0	2	0	0	0	0		https://gnps.ucsd.edu//ProteoSAFe/result.jsp?task=9c4f6a15087743f7a97907c3229c4711&view=cluster_details&protein=15011&show=true	https://gnps.ucsd.edu/ProteoSAFe/result.jsp?view=network_displayer&componentindex=14&task=9c4f6a15087743f7a97907c3229c4711&show=true									15011	2		903.234	0	721.413
505			359.219	G3	Okeania		1942_027D9_RD9_01_15211.mzXML	no matches	0	S181	no matches	0	no matches	0	no matches	0	1	no matches	0	no matches	0	0	4869	-1			0	0	2	0	0	0		https://gnps.ucsd.edu//ProteoSAFe/result.jsp?task=9c4f6a15087743f7a97907c3229c4711&view=cluster_details&protein=4869&show=true	https://gnps.ucsd.edu/ProteoSAFe/result.jsp?view=network_displayer&componentindex=-1&task=9c4f6a15087743f7a97907c3229c4711&show=true									4869	2		359.219	0	422.934
506			829.258	G3	Okeania		1942_027D9_RD9_01_15211.mzXML	no matches	0	S824	no matches	0	no matches	0	no matches	0	1	no matches	0	no matches	0	0	14216	-1			0	0	2	0	0	0		https://gnps.ucsd.edu//ProteoSAFe/result.jsp?task=9c4f6a15087743f7a97907c3229c4711&view=cluster_details&protein=14216&show=true	https://gnps.ucsd.edu/ProteoSAFe/result.jsp?view=network_displayer&componentindex=-1&task=9c4f6a15087743f7a97907c3229c4711&show=true									14216	2		829.258	0	342.898
507			781.771	G2,G4	Moorena,Symploca		ASI16JUL14_2_C_GA3_01_37723.mzXML|2035 cr_GD1_01_37757.mzXML|2080 cr_GE2_01_37770.mzXML	no matches	0	S770	no matches	0	no matches	0	no matches	0	1	no matches	0	no matches	0	0	13593	-1			0	3	0	1	0	0		https://gnps.ucsd.edu//ProteoSAFe/result.jsp?task=9c4f6a15087743f7a97907c3229c4711&view=cluster_details&protein=13593&show=true	https://gnps.ucsd.edu/ProteoSAFe/result.jsp?view=network_displayer&componentindex=-1&task=9c4f6a15087743f7a97907c3229c4711&show=true									13593	4		781.771	0	655.669
508			833.479	G2	Moorena		2035 cr_GD1_01_37757.mzXML	no matches	0	S833	no matches	0	no matches	0	no matches	0	1	no matches	0	no matches	0	0	14282	-1			0	2	0	0	0	0		https://gnps.ucsd.edu//ProteoSAFe/result.jsp?task=9c4f6a15087743f7a97907c3229c4711&view=cluster_details&protein=14282&show=true	https://gnps.ucsd.edu/ProteoSAFe/result.jsp?view=network_displayer&componentindex=-1&task=9c4f6a15087743f7a97907c3229c4711&show=true									14282	2		833.479	0	357.596
509			779.563	G1,G2	Leptolyngbya,Moorena		2103 cr_GE7_01_37775.mzXML|ISB03NOV94_8_C_GA6_01_37726.mzXML	Glycerophospholipids	0.297961	23	Phosphatidylethanolamines	0.120977	Organic compounds	0.655172	Aliphatic acyclic compounds	0.332444	29	Glycerophosphoethanolamines	0.169828	Lipids and lipid-like molecules	0.533525	0	13581	23			1	2	0	0	0	0		https://gnps.ucsd.edu//ProteoSAFe/result.jsp?task=9c4f6a15087743f7a97907c3229c4711&view=cluster_details&protein=13581&show=true	https://gnps.ucsd.edu/ProteoSAFe/result.jsp?view=network_displayer&componentindex=23&task=9c4f6a15087743f7a97907c3229c4711&show=true									13581	3		779.563	0	694.321
510			605.37	G4	Symploca		1716_012E3_GE3_01_13654.mzXML	no matches	0	S538	no matches	0	no matches	0	no matches	0	1	no matches	0	no matches	0	0	10802	-1			0	0	0	2	0	0		https://gnps.ucsd.edu//ProteoSAFe/result.jsp?task=9c4f6a15087743f7a97907c3229c4711&view=cluster_details&protein=10802&show=true	https://gnps.ucsd.edu/ProteoSAFe/result.jsp?view=network_displayer&componentindex=-1&task=9c4f6a15087743f7a97907c3229c4711&show=true									10802	2		605.37	0	198.746
511			602.142	G1,G2,G4	Leptolyngbya,Moorena,Symploca		ASI16JUL14_2_C_GA3_01_37723.mzXML|ISB03NOV94_8_C_GA6_01_37726.mzXML|2035 cr_GD1_01_37757.mzXML|2080 cr_GE2_01_37770.mzXML	no matches	0	S528	no matches	0	no matches	0	no matches	0	1	no matches	0	no matches	0	0	10726	-1			3	5	0	2	0	0		https://gnps.ucsd.edu//ProteoSAFe/result.jsp?task=9c4f6a15087743f7a97907c3229c4711&view=cluster_details&protein=10726&show=true	https://gnps.ucsd.edu/ProteoSAFe/result.jsp?view=network_displayer&componentindex=-1&task=9c4f6a15087743f7a97907c3229c4711&show=true									10726	10		602.142	0	607.303
512			204.964	G3,G4	Okeania,Symploca		1716_012E3_GE3_01_13654.mzXML|1952_028A5_GA5_01_15275.mzXML	no matches	0	S42	no matches	0	no matches	0	no matches	0	1	no matches	0	no matches	0	0	560	-1			0	0	1	1	0	0		https://gnps.ucsd.edu//ProteoSAFe/result.jsp?task=9c4f6a15087743f7a97907c3229c4711&view=cluster_details&protein=560&show=true	https://gnps.ucsd.edu/ProteoSAFe/result.jsp?view=network_displayer&componentindex=-1&task=9c4f6a15087743f7a97907c3229c4711&show=true									560	2		204.964	0	78.004
513			605.767	G3	Okeania		1942_027D9_RD9_01_15211.mzXML	no matches	0	S541	no matches	0	no matches	0	no matches	0	1	no matches	0	no matches	0	0	10828	-1			0	0	2	0	0	0		https://gnps.ucsd.edu//ProteoSAFe/result.jsp?task=9c4f6a15087743f7a97907c3229c4711&view=cluster_details&protein=10828&show=true	https://gnps.ucsd.edu/ProteoSAFe/result.jsp?view=network_displayer&componentindex=-1&task=9c4f6a15087743f7a97907c3229c4711&show=true									10828	2		605.767	0	733.949
516			969.574	G2	Moorena		2103 cr_GE7_01_37775.mzXML	no matches	0	S987	no matches	0	no matches	0	no matches	0	1	no matches	0	no matches	0	0	15692	-1			0	2	0	0	0	0		https://gnps.ucsd.edu//ProteoSAFe/result.jsp?task=9c4f6a15087743f7a97907c3229c4711&view=cluster_details&protein=15692&show=true	https://gnps.ucsd.edu/ProteoSAFe/result.jsp?view=network_displayer&componentindex=-1&task=9c4f6a15087743f7a97907c3229c4711&show=true									15692	2		969.574	0	511.156
518			614.384	G4	Symploca		1716_012E3_GE3_01_13654.mzXML	no matches	0	S555	no matches	0	no matches	0	no matches	0	1	no matches	0	no matches	0	0	10947	-1			0	0	0	2	0	0		https://gnps.ucsd.edu//ProteoSAFe/result.jsp?task=9c4f6a15087743f7a97907c3229c4711&view=cluster_details&protein=10947&show=true	https://gnps.ucsd.edu/ProteoSAFe/result.jsp?view=network_displayer&componentindex=-1&task=9c4f6a15087743f7a97907c3229c4711&show=true									10947	2		614.384	0	607.663
519			435.214	G3	Okeania		1942_027D9_RD9_01_15211.mzXML	no matches	0	S284	no matches	0	no matches	0	no matches	0	1	no matches	0	no matches	0	0	7097	-1			0	0	2	0	0	0		https://gnps.ucsd.edu//ProteoSAFe/result.jsp?task=9c4f6a15087743f7a97907c3229c4711&view=cluster_details&protein=7097&show=true	https://gnps.ucsd.edu/ProteoSAFe/result.jsp?view=network_displayer&componentindex=-1&task=9c4f6a15087743f7a97907c3229c4711&show=true									7097	2		435.214	0	527.807
520			715.462	G3	Okeania		1952_028A5_GA5_01_15275.mzXML	Prenol lipids	0.2	93	Phosphatidylglycerols	0.15625	Organic compounds	0.875	Aromatic heteropolycyclic compounds	0.383333	8	Glycerophosphoglycerols	0.15625	Lipids and lipid-like molecules	0.470833	0	12602	93			0	0	4	0	0	0		https://gnps.ucsd.edu//ProteoSAFe/result.jsp?task=9c4f6a15087743f7a97907c3229c4711&view=cluster_details&protein=12602&show=true	https://gnps.ucsd.edu/ProteoSAFe/result.jsp?view=network_displayer&componentindex=93&task=9c4f6a15087743f7a97907c3229c4711&show=true									12602	4		715.462	0	434.881
522			634.311	G4	Symploca		1716_012E3_GE3_01_13654.mzXML	Carboxylic acids and derivatives	0.277778	122	Aminoglycosides	0.166667	Organic compounds	1	Aromatic heteropolycyclic compounds	0.305556	3	Carbohydrates and carbohydrate conjugates	0.166667	Organoheterocyclic compounds	0.277778	0	11291	122			0	0	0	2	0	0		https://gnps.ucsd.edu//ProteoSAFe/result.jsp?task=9c4f6a15087743f7a97907c3229c4711&view=cluster_details&protein=11291&show=true	https://gnps.ucsd.edu/ProteoSAFe/result.jsp?view=network_displayer&componentindex=122&task=9c4f6a15087743f7a97907c3229c4711&show=true									11291	2		634.311	0	185.404
523			550.224	G3	Okeania		A1765_015E11_RE11_01_13970.mzXML	no matches	0	S440	no matches	0	no matches	0	no matches	0	1	no matches	0	no matches	0	0	9753	-1			0	0	2	0	0	0		https://gnps.ucsd.edu//ProteoSAFe/result.jsp?task=9c4f6a15087743f7a97907c3229c4711&view=cluster_details&protein=9753&show=true	https://gnps.ucsd.edu/ProteoSAFe/result.jsp?view=network_displayer&componentindex=-1&task=9c4f6a15087743f7a97907c3229c4711&show=true									9753	2		550.224	0	340.065
524			739.541	G1,G2	Leptolyngbya,Moorena		2103 cr_GE7_01_37775.mzXML|ISB03NOV94_8_C_GA6_01_37726.mzXML	no matches	0	S706	no matches	0	no matches	0	no matches	0	1	no matches	0	no matches	0	0	12987	-1			1	1	0	0	0	0		https://gnps.ucsd.edu//ProteoSAFe/result.jsp?task=9c4f6a15087743f7a97907c3229c4711&view=cluster_details&protein=12987&show=true	https://gnps.ucsd.edu/ProteoSAFe/result.jsp?view=network_displayer&componentindex=-1&task=9c4f6a15087743f7a97907c3229c4711&show=true									12987	2		739.541	0	741.476
525			537.249	G2	Moorena		2035 cr_GD1_01_37757.mzXML	no matches	0	S422	no matches	0	no matches	0	no matches	0	1	no matches	0	no matches	0	0	9541	-1			0	2	0	0	0	0		https://gnps.ucsd.edu//ProteoSAFe/result.jsp?task=9c4f6a15087743f7a97907c3229c4711&view=cluster_details&protein=9541&show=true	https://gnps.ucsd.edu/ProteoSAFe/result.jsp?view=network_displayer&componentindex=-1&task=9c4f6a15087743f7a97907c3229c4711&show=true									9541	2		537.249	0	435.458
526			619.513	G2	Moorena		2103 cr_GE7_01_37775.mzXML	no matches	0	S566	no matches	0	no matches	0	no matches	0	1	no matches	0	no matches	0	0	11055	-1			0	2	0	0	0	0		https://gnps.ucsd.edu//ProteoSAFe/result.jsp?task=9c4f6a15087743f7a97907c3229c4711&view=cluster_details&protein=11055&show=true	https://gnps.ucsd.edu/ProteoSAFe/result.jsp?view=network_displayer&componentindex=-1&task=9c4f6a15087743f7a97907c3229c4711&show=true									11055	2		619.513	0	519.936
527			1061.49	G3	Okeania		A1765_015E11_RE11_01_13970.mzXML	no matches	0	S1037	no matches	0	no matches	0	no matches	0	1	no matches	0	no matches	0	0	15933	-1			0	0	6	0	0	0		https://gnps.ucsd.edu//ProteoSAFe/result.jsp?task=9c4f6a15087743f7a97907c3229c4711&view=cluster_details&protein=15933&show=true	https://gnps.ucsd.edu/ProteoSAFe/result.jsp?view=network_displayer&componentindex=-1&task=9c4f6a15087743f7a97907c3229c4711&show=true									15933	6		1061.49	0	318.587
528			394.192	G3,G4	Okeania,Symploca		1952_028A5_GA5_01_15275.mzXML|A1837_020A11_GA11_01_14445.mzXML	no matches	0	S227	no matches	0	no matches	0	no matches	0	1	no matches	0	no matches	0	0	5921	-1			0	0	1	2	0	0		https://gnps.ucsd.edu//ProteoSAFe/result.jsp?task=9c4f6a15087743f7a97907c3229c4711&view=cluster_details&protein=5921&show=true	https://gnps.ucsd.edu/ProteoSAFe/result.jsp?view=network_displayer&componentindex=-1&task=9c4f6a15087743f7a97907c3229c4711&show=true									5921	3		394.192	0	671.073
530			903.563	G2	Moorena		ASI16JUL14_2_C_GA3_01_37723.mzXML|2103 cr_GE7_01_37775.mzXML	no matches	0	S912	no matches	0	no matches	0	no matches	0	1	no matches	0	no matches	0	0	15032	-1			0	2	0	0	0	0		https://gnps.ucsd.edu//ProteoSAFe/result.jsp?task=9c4f6a15087743f7a97907c3229c4711&view=cluster_details&protein=15032&show=true	https://gnps.ucsd.edu/ProteoSAFe/result.jsp?view=network_displayer&componentindex=-1&task=9c4f6a15087743f7a97907c3229c4711&show=true									15032	2		903.563	0	705.963
531			526.864	G4	Symploca		1716_012E3_GE3_01_13654.mzXML	no matches	0	S405	no matches	0	no matches	0	no matches	0	1	no matches	0	no matches	0	0	9321	-1			0	0	0	6	0	0		https://gnps.ucsd.edu//ProteoSAFe/result.jsp?task=9c4f6a15087743f7a97907c3229c4711&view=cluster_details&protein=9321&show=true	https://gnps.ucsd.edu/ProteoSAFe/result.jsp?view=network_displayer&componentindex=-1&task=9c4f6a15087743f7a97907c3229c4711&show=true									9321	6		526.864	0	421.454
532			681.921	G1,G2	Leptolyngbya,Moorena		ASI16JUL14_2_C_GA3_01_37723.mzXML|ISB03NOV94_8_C_GA6_01_37726.mzXML	no matches	0	S635	no matches	0	no matches	0	no matches	0	1	no matches	0	no matches	0	0	12005	-1			1	2	0	0	0	0		https://gnps.ucsd.edu//ProteoSAFe/result.jsp?task=9c4f6a15087743f7a97907c3229c4711&view=cluster_details&protein=12005&show=true	https://gnps.ucsd.edu/ProteoSAFe/result.jsp?view=network_displayer&componentindex=-1&task=9c4f6a15087743f7a97907c3229c4711&show=true									12005	3		681.921	0	699.525
533			452.519	G3	Okeania		A1765_015E11_RE11_01_13970.mzXML	no matches	0	S303	no matches	0	no matches	0	no matches	0	1	no matches	0	no matches	0	0	7609	-1			0	0	2	0	0	0		https://gnps.ucsd.edu//ProteoSAFe/result.jsp?task=9c4f6a15087743f7a97907c3229c4711&view=cluster_details&protein=7609&show=true	https://gnps.ucsd.edu/ProteoSAFe/result.jsp?view=network_displayer&componentindex=-1&task=9c4f6a15087743f7a97907c3229c4711&show=true									7609	2		452.519	0	689.852
534			764.53	G2	Moorena		2103 cr_GE7_01_37775.mzXML	Glycerophospholipids	0.297961	23	Phosphatidylethanolamines	0.120977	Organic compounds	0.655172	Aliphatic acyclic compounds	0.332444	29	Glycerophosphoethanolamines	0.169828	Lipids and lipid-like molecules	0.533525	0	13367	23			0	4	0	0	0	0		https://gnps.ucsd.edu//ProteoSAFe/result.jsp?task=9c4f6a15087743f7a97907c3229c4711&view=cluster_details&protein=13367&show=true	https://gnps.ucsd.edu/ProteoSAFe/result.jsp?view=network_displayer&componentindex=23&task=9c4f6a15087743f7a97907c3229c4711&show=true									13367	4		764.53	0	574.753
535			246.158	G3	Okeania		1942_027D9_RD9_01_15211.mzXML	no matches	0	S80	no matches	0	no matches	0	no matches	0	1	no matches	0	no matches	0	0	1445	-1			0	0	3	0	0	0		https://gnps.ucsd.edu//ProteoSAFe/result.jsp?task=9c4f6a15087743f7a97907c3229c4711&view=cluster_details&protein=1445&show=true	https://gnps.ucsd.edu/ProteoSAFe/result.jsp?view=network_displayer&componentindex=-1&task=9c4f6a15087743f7a97907c3229c4711&show=true									1445	3		246.158	0	326.079
536			815.591	G1,G2	Leptolyngbya,Moorena		2103 cr_GE7_01_37775.mzXML|ISB03NOV94_8_C_GA6_01_37726.mzXML	no matches	0	S810	no matches	0	no matches	0	no matches	0	1	no matches	0	no matches	0	0	14061	-1			1	1	0	0	0	0		https://gnps.ucsd.edu//ProteoSAFe/result.jsp?task=9c4f6a15087743f7a97907c3229c4711&view=cluster_details&protein=14061&show=true	https://gnps.ucsd.edu/ProteoSAFe/result.jsp?view=network_displayer&componentindex=-1&task=9c4f6a15087743f7a97907c3229c4711&show=true									14061	2		815.591	0	664.158
537			552.105	G1,G2	Leptolyngbya,Moorena		2103 cr_GE7_01_37775.mzXML|ISB03NOV94_8_C_GA6_01_37726.mzXML	no matches	0	S445	no matches	0	no matches	0	no matches	0	1	no matches	0	no matches	0	0	9768	-1			4	1	0	0	0	0		https://gnps.ucsd.edu//ProteoSAFe/result.jsp?task=9c4f6a15087743f7a97907c3229c4711&view=cluster_details&protein=9768&show=true	https://gnps.ucsd.edu/ProteoSAFe/result.jsp?view=network_displayer&componentindex=-1&task=9c4f6a15087743f7a97907c3229c4711&show=true									9768	5		552.105	0	676.941
538			617.438	G3	Okeania		1942_027D9_RD9_01_15211.mzXML	no matches	0	S562	no matches	0	no matches	0	no matches	0	1	no matches	0	no matches	0	0	10999	-1			0	0	2	0	0	0		https://gnps.ucsd.edu//ProteoSAFe/result.jsp?task=9c4f6a15087743f7a97907c3229c4711&view=cluster_details&protein=10999&show=true	https://gnps.ucsd.edu/ProteoSAFe/result.jsp?view=network_displayer&componentindex=-1&task=9c4f6a15087743f7a97907c3229c4711&show=true									10999	2		617.438	0	557.766
540			885.256	G2	Moorena		2035 cr_GD1_01_37757.mzXML	Glycerophospholipids	0.12	14	Dimethylphosphatidylethanolamines	0.08	Organic compounds	0.4	Aromatic heteropolycyclic compounds	0.123	25	Glycerophosphoethanolamines	0.102857	Lipids and lipid-like molecules	0.315333	0	14859	14			0	3	0	0	0	0		https://gnps.ucsd.edu//ProteoSAFe/result.jsp?task=9c4f6a15087743f7a97907c3229c4711&view=cluster_details&protein=14859&show=true	https://gnps.ucsd.edu/ProteoSAFe/result.jsp?view=network_displayer&componentindex=14&task=9c4f6a15087743f7a97907c3229c4711&show=true									14859	3		885.256	0	676.606
541			847.531	G2	Moorena		2035 cr_GD1_01_37757.mzXML	Glycerophospholipids	0.464286	68	Phosphatidylglycerophosphates	0.214286	Organic compounds	1	Aliphatic heteropolycyclic compounds	0.306548	4	Glycerophosphoglycerophosphates	0.214286	Lipids and lipid-like molecules	0.770833	0	14472	68			0	2	0	0	0	0		https://gnps.ucsd.edu//ProteoSAFe/result.jsp?task=9c4f6a15087743f7a97907c3229c4711&view=cluster_details&protein=14472&show=true	https://gnps.ucsd.edu/ProteoSAFe/result.jsp?view=network_displayer&componentindex=68&task=9c4f6a15087743f7a97907c3229c4711&show=true									14472	2		847.531	0	417.187
542			1246.06	G4	Symploca		A1837_020A11_GA11_01_14445.mzXML	no matches	0	S1054	no matches	0	no matches	0	no matches	0	1	no matches	0	no matches	0	0	16047	-1			0	0	0	2	0	0		https://gnps.ucsd.edu//ProteoSAFe/result.jsp?task=9c4f6a15087743f7a97907c3229c4711&view=cluster_details&protein=16047&show=true	https://gnps.ucsd.edu/ProteoSAFe/result.jsp?view=network_displayer&componentindex=-1&task=9c4f6a15087743f7a97907c3229c4711&show=true									16047	2		1246.06	0	673.468
543			382.31	G2	Moorena		2103 cr_GE7_01_37775.mzXML	no matches	0	S204	no matches	0	no matches	0	no matches	0	1	no matches	0	no matches	0	0	5599	-1			0	2	0	0	0	0		https://gnps.ucsd.edu//ProteoSAFe/result.jsp?task=9c4f6a15087743f7a97907c3229c4711&view=cluster_details&protein=5599&show=true	https://gnps.ucsd.edu/ProteoSAFe/result.jsp?view=network_displayer&componentindex=-1&task=9c4f6a15087743f7a97907c3229c4711&show=true									5599	2		382.31	0	482.923
544			742.544	G2	Moorena		2103 cr_GE7_01_37775.mzXML	Glycerophospholipids	0.297961	23	Phosphatidylethanolamines	0.120977	Organic compounds	0.655172	Aliphatic acyclic compounds	0.332444	29	Glycerophosphoethanolamines	0.169828	Lipids and lipid-like molecules	0.533525	0	13022	23			0	2	0	0	0	0		https://gnps.ucsd.edu//ProteoSAFe/result.jsp?task=9c4f6a15087743f7a97907c3229c4711&view=cluster_details&protein=13022&show=true	https://gnps.ucsd.edu/ProteoSAFe/result.jsp?view=network_displayer&componentindex=23&task=9c4f6a15087743f7a97907c3229c4711&show=true									13022	2		742.544	0	612.167
545			837.379	G3	Okeania		1952_028A5_GA5_01_15275.mzXML	no matches	0	S840	no matches	0	no matches	0	no matches	0	1	no matches	0	no matches	0	0	14311	-1			0	0	2	0	0	0		https://gnps.ucsd.edu//ProteoSAFe/result.jsp?task=9c4f6a15087743f7a97907c3229c4711&view=cluster_details&protein=14311&show=true	https://gnps.ucsd.edu/ProteoSAFe/result.jsp?view=network_displayer&componentindex=-1&task=9c4f6a15087743f7a97907c3229c4711&show=true									14311	2		837.379	0	399.212
546			648.323	G4	Symploca		1716_012E3_GE3_01_13654.mzXML	no matches	0	S604	no matches	0	no matches	0	no matches	0	1	no matches	0	no matches	0	0	11563	-1			0	0	0	2	0	0		https://gnps.ucsd.edu//ProteoSAFe/result.jsp?task=9c4f6a15087743f7a97907c3229c4711&view=cluster_details&protein=11563&show=true	https://gnps.ucsd.edu/ProteoSAFe/result.jsp?view=network_displayer&componentindex=-1&task=9c4f6a15087743f7a97907c3229c4711&show=true									11563	2		648.323	0	191.601
547			565.681	G2	Moorena		2103 cr_GE7_01_37775.mzXML|2035 cr_GD1_01_37757.mzXML	no matches	0	S477	no matches	0	no matches	0	no matches	0	1	no matches	0	no matches	0	0	10115	-1			0	2	0	0	0	0		https://gnps.ucsd.edu//ProteoSAFe/result.jsp?task=9c4f6a15087743f7a97907c3229c4711&view=cluster_details&protein=10115&show=true	https://gnps.ucsd.edu/ProteoSAFe/result.jsp?view=network_displayer&componentindex=-1&task=9c4f6a15087743f7a97907c3229c4711&show=true									10115	2		565.681	0	605.947
548			1247.3	G3	Okeania		1942_027D9_RD9_01_15211.mzXML	no matches	0	S1056	no matches	0	no matches	0	no matches	0	1	no matches	0	no matches	0	0	16053	-1			0	0	4	0	0	0		https://gnps.ucsd.edu//ProteoSAFe/result.jsp?task=9c4f6a15087743f7a97907c3229c4711&view=cluster_details&protein=16053&show=true	https://gnps.ucsd.edu/ProteoSAFe/result.jsp?view=network_displayer&componentindex=-1&task=9c4f6a15087743f7a97907c3229c4711&show=true									16053	4		1247.3	0	714.302
549			223.944	G3,G4	Okeania,Symploca		1716_012E3_GE3_01_13654.mzXML|A1765_015E11_RE11_01_13970.mzXML	no matches	0	S62	no matches	0	no matches	0	no matches	0	1	no matches	0	no matches	0	0	894	-1			0	0	1	1	0	0		https://gnps.ucsd.edu//ProteoSAFe/result.jsp?task=9c4f6a15087743f7a97907c3229c4711&view=cluster_details&protein=894&show=true	https://gnps.ucsd.edu/ProteoSAFe/result.jsp?view=network_displayer&componentindex=-1&task=9c4f6a15087743f7a97907c3229c4711&show=true									894	2		223.944	0	107.317
550			887.353	G3	Okeania		1952_028A5_GA5_01_15275.mzXML|A1765_015E11_RE11_01_13970.mzXML	no matches	0	S896	no matches	0	no matches	0	no matches	0	1	no matches	0	no matches	0	0	14879	-1			0	0	5	0	0	0		https://gnps.ucsd.edu//ProteoSAFe/result.jsp?task=9c4f6a15087743f7a97907c3229c4711&view=cluster_details&protein=14879&show=true	https://gnps.ucsd.edu/ProteoSAFe/result.jsp?view=network_displayer&componentindex=-1&task=9c4f6a15087743f7a97907c3229c4711&show=true									14879	5		887.353	0	700.462
551			713.446	G3	Okeania		A1765_015E11_RE11_01_13970.mzXML	no matches	0	S675	no matches	0	no matches	0	no matches	0	1	no matches	0	no matches	0	0	12586	-1			0	0	2	0	0	0		https://gnps.ucsd.edu//ProteoSAFe/result.jsp?task=9c4f6a15087743f7a97907c3229c4711&view=cluster_details&protein=12586&show=true	https://gnps.ucsd.edu/ProteoSAFe/result.jsp?view=network_displayer&componentindex=-1&task=9c4f6a15087743f7a97907c3229c4711&show=true									12586	2		713.446	0	313.774
552			669.254	G4	Symploca		1716_012E3_GE3_01_13654.mzXML	no matches	0	S625	no matches	0	no matches	0	no matches	0	1	no matches	0	no matches	0	0	11842	-1			0	0	0	2	0	0		https://gnps.ucsd.edu//ProteoSAFe/result.jsp?task=9c4f6a15087743f7a97907c3229c4711&view=cluster_details&protein=11842&show=true	https://gnps.ucsd.edu/ProteoSAFe/result.jsp?view=network_displayer&componentindex=-1&task=9c4f6a15087743f7a97907c3229c4711&show=true									11842	2		669.254	0	351.918
553			781.37	G3	Okeania		1952_028A5_GA5_01_15275.mzXML	no matches	0	S771	no matches	0	no matches	0	no matches	0	1	no matches	0	no matches	0	0	13602	-1			0	0	2	0	0	0		https://gnps.ucsd.edu//ProteoSAFe/result.jsp?task=9c4f6a15087743f7a97907c3229c4711&view=cluster_details&protein=13602&show=true	https://gnps.ucsd.edu/ProteoSAFe/result.jsp?view=network_displayer&componentindex=-1&task=9c4f6a15087743f7a97907c3229c4711&show=true									13602	2		781.37	0	438.773
554			469.642	G2	Moorena		2035 cr_GD1_01_37757.mzXML	no matches	0	S324	no matches	0	no matches	0	no matches	0	1	no matches	0	no matches	0	0	8030	-1			0	3	0	0	0	0		https://gnps.ucsd.edu//ProteoSAFe/result.jsp?task=9c4f6a15087743f7a97907c3229c4711&view=cluster_details&protein=8030&show=true	https://gnps.ucsd.edu/ProteoSAFe/result.jsp?view=network_displayer&componentindex=-1&task=9c4f6a15087743f7a97907c3229c4711&show=true									8030	3		469.642	0	468.759
555			628.515	G3	Okeania		1952_028A5_GA5_01_15275.mzXML|A1765_015E11_RE11_01_13970.mzXML	no matches	0	S576	no matches	0	no matches	0	no matches	0	1	no matches	0	no matches	0	0	11216	-1			0	0	4	0	0	0		https://gnps.ucsd.edu//ProteoSAFe/result.jsp?task=9c4f6a15087743f7a97907c3229c4711&view=cluster_details&protein=11216&show=true	https://gnps.ucsd.edu/ProteoSAFe/result.jsp?view=network_displayer&componentindex=-1&task=9c4f6a15087743f7a97907c3229c4711&show=true									11216	4		628.515	0	508.248
556			619.384	G4	Symploca		1716_012E3_GE3_01_13654.mzXML	no matches	0	S565	no matches	0	no matches	0	no matches	0	1	no matches	0	no matches	0	0	11025	-1			0	0	0	2	0	0		https://gnps.ucsd.edu//ProteoSAFe/result.jsp?task=9c4f6a15087743f7a97907c3229c4711&view=cluster_details&protein=11025&show=true	https://gnps.ucsd.edu/ProteoSAFe/result.jsp?view=network_displayer&componentindex=-1&task=9c4f6a15087743f7a97907c3229c4711&show=true									11025	2		619.384	0	207.334
557			506.192	G3	Okeania		A1765_015E11_RE11_01_13970.mzXML	no matches	0	S369	no matches	0	no matches	0	no matches	0	1	no matches	0	no matches	0	0	8791	-1			0	0	10	0	0	0		https://gnps.ucsd.edu//ProteoSAFe/result.jsp?task=9c4f6a15087743f7a97907c3229c4711&view=cluster_details&protein=8791&show=true	https://gnps.ucsd.edu/ProteoSAFe/result.jsp?view=network_displayer&componentindex=-1&task=9c4f6a15087743f7a97907c3229c4711&show=true									8791	10		506.192	0	339.677
558			700.475	G1,G4	Leptolyngbya,Symploca		ISB03NOV94_8_C_GA6_01_37726.mzXML|2080 cr_GE2_01_37770.mzXML	no matches	0	S660	no matches	0	no matches	0	no matches	0	1	no matches	0	no matches	0	0	12355	-1			1	0	0	1	0	0		https://gnps.ucsd.edu//ProteoSAFe/result.jsp?task=9c4f6a15087743f7a97907c3229c4711&view=cluster_details&protein=12355&show=true	https://gnps.ucsd.edu/ProteoSAFe/result.jsp?view=network_displayer&componentindex=-1&task=9c4f6a15087743f7a97907c3229c4711&show=true									12355	2		700.475	0	613.398
559			917.622	G3	Okeania		A1765_015E11_RE11_01_13970.mzXML	Steroids and steroid derivatives	0.3	75	Steroidal saponins	0.3	Organic compounds	0.8	Aliphatic heteropolycyclic compounds	0.3	5	Steroidal glycosides	0.3	Lipids and lipid-like molecules	0.566667	0	15166	75			0	0	2	0	0	0		https://gnps.ucsd.edu//ProteoSAFe/result.jsp?task=9c4f6a15087743f7a97907c3229c4711&view=cluster_details&protein=15166&show=true	https://gnps.ucsd.edu/ProteoSAFe/result.jsp?view=network_displayer&componentindex=75&task=9c4f6a15087743f7a97907c3229c4711&show=true									15166	2		917.622	0	226.351
560			506.309	G4	Symploca		1716_012E3_GE3_01_13654.mzXML	Prenol lipids	0.315972	15	Coumarins and derivatives	0.0833333	Organic compounds	0.833333	Aromatic heteropolycyclic compounds	0.229167	12	Diterpenoids	0.147222	Lipids and lipid-like molecules	0.450694	0	8809	15			0	0	0	4	0	0		https://gnps.ucsd.edu//ProteoSAFe/result.jsp?task=9c4f6a15087743f7a97907c3229c4711&view=cluster_details&protein=8809&show=true	https://gnps.ucsd.edu/ProteoSAFe/result.jsp?view=network_displayer&componentindex=15&task=9c4f6a15087743f7a97907c3229c4711&show=true									8809	4		506.309	0	489.442
562			272.925	G3,G4	Okeania,Symploca		1952_028A5_GA5_01_15275.mzXML|A1837_020A11_GA11_01_14445.mzXML	no matches	0	S96	no matches	0	no matches	0	no matches	0	1	no matches	0	no matches	0	0	2205	-1			0	0	1	1	0	0		https://gnps.ucsd.edu//ProteoSAFe/result.jsp?task=9c4f6a15087743f7a97907c3229c4711&view=cluster_details&protein=2205&show=true	https://gnps.ucsd.edu/ProteoSAFe/result.jsp?view=network_displayer&componentindex=-1&task=9c4f6a15087743f7a97907c3229c4711&show=true									2205	2		272.925	0	144.439
563			673.298	G2	Moorena		2035 cr_GD1_01_37757.mzXML	no matches	0	S628	no matches	0	no matches	0	no matches	0	1	no matches	0	no matches	0	0	11882	-1			0	2	0	0	0	0		https://gnps.ucsd.edu//ProteoSAFe/result.jsp?task=9c4f6a15087743f7a97907c3229c4711&view=cluster_details&protein=11882&show=true	https://gnps.ucsd.edu/ProteoSAFe/result.jsp?view=network_displayer&componentindex=-1&task=9c4f6a15087743f7a97907c3229c4711&show=true									11882	2		673.298	0	560.045
564			264.004	G3	Okeania		1942_027D9_RD9_01_15211.mzXML	no matches	0	S91	no matches	0	no matches	0	no matches	0	1	no matches	0	no matches	0	0	2007	-1			0	0	2	0	0	0		https://gnps.ucsd.edu//ProteoSAFe/result.jsp?task=9c4f6a15087743f7a97907c3229c4711&view=cluster_details&protein=2007&show=true	https://gnps.ucsd.edu/ProteoSAFe/result.jsp?view=network_displayer&componentindex=-1&task=9c4f6a15087743f7a97907c3229c4711&show=true									2007	2		264.004	0	177.613
565			937.568	G2	Moorena		2103 cr_GE7_01_37775.mzXML	no matches	0	S956	no matches	0	no matches	0	no matches	0	1	no matches	0	no matches	0	0	15326	-1			0	2	0	0	0	0		https://gnps.ucsd.edu//ProteoSAFe/result.jsp?task=9c4f6a15087743f7a97907c3229c4711&view=cluster_details&protein=15326&show=true	https://gnps.ucsd.edu/ProteoSAFe/result.jsp?view=network_displayer&componentindex=-1&task=9c4f6a15087743f7a97907c3229c4711&show=true									15326	2		937.568	0	644.466
566			292.183	G3	Okeania		1952_028A5_GA5_01_15275.mzXML	Indolizidines	0.5	63	Indolizidines	0.5	Organic compounds	1	Aliphatic heteropolycyclic compounds	1	2	nan	0.5	Organoheterocyclic compounds	0.5	0	3081	63			0	0	2	0	0	0		https://gnps.ucsd.edu//ProteoSAFe/result.jsp?task=9c4f6a15087743f7a97907c3229c4711&view=cluster_details&protein=3081&show=true	https://gnps.ucsd.edu/ProteoSAFe/result.jsp?view=network_displayer&componentindex=63&task=9c4f6a15087743f7a97907c3229c4711&show=true									3081	2		292.183	0	195.741
567			847.479	G3	Okeania		1942_027D9_RD9_01_15211.mzXML	Prenol lipids	0.375	48	Diterpenoids	0.25	Organic compounds	1	Aliphatic heteropolycyclic compounds	0.625	2	Diterpenoids	0.25	Lipids and lipid-like molecules	0.75	0	14471	48			0	0	2	0	0	0		https://gnps.ucsd.edu//ProteoSAFe/result.jsp?task=9c4f6a15087743f7a97907c3229c4711&view=cluster_details&protein=14471&show=true	https://gnps.ucsd.edu/ProteoSAFe/result.jsp?view=network_displayer&componentindex=48&task=9c4f6a15087743f7a97907c3229c4711&show=true									14471	2		847.479	0	559.234
568			650.513	G2	Moorena		2035 cr_GD1_01_37757.mzXML	no matches	0	S606	no matches	0	no matches	0	no matches	0	1	no matches	0	no matches	0	0	11610	-1			0	2	0	0	0	0		https://gnps.ucsd.edu//ProteoSAFe/result.jsp?task=9c4f6a15087743f7a97907c3229c4711&view=cluster_details&protein=11610&show=true	https://gnps.ucsd.edu/ProteoSAFe/result.jsp?view=network_displayer&componentindex=-1&task=9c4f6a15087743f7a97907c3229c4711&show=true									11610	2		650.513	0	621.102
569			374.251	G2	Moorena		ASI16JUL14_2_C_GA3_01_37723.mzXML	no matches	0	S194	no matches	0	no matches	0	no matches	0	1	no matches	0	no matches	0	0	5344	-1			0	2	0	0	0	0		https://gnps.ucsd.edu//ProteoSAFe/result.jsp?task=9c4f6a15087743f7a97907c3229c4711&view=cluster_details&protein=5344&show=true	https://gnps.ucsd.edu/ProteoSAFe/result.jsp?view=network_displayer&componentindex=-1&task=9c4f6a15087743f7a97907c3229c4711&show=true									5344	2		374.251	0	336.844
570			474.299	G3	Okeania		A1765_015E11_RE11_01_13970.mzXML	no matches	0	S332	no matches	0	no matches	0	no matches	0	1	no matches	0	no matches	0	0	8117	-1			0	0	2	0	0	0		https://gnps.ucsd.edu//ProteoSAFe/result.jsp?task=9c4f6a15087743f7a97907c3229c4711&view=cluster_details&protein=8117&show=true	https://gnps.ucsd.edu/ProteoSAFe/result.jsp?view=network_displayer&componentindex=-1&task=9c4f6a15087743f7a97907c3229c4711&show=true									8117	2		474.299	0	352.856
571			931.331	G1,G2	Leptolyngbya,Moorena		ASI16JUL14_2_C_GA3_01_37723.mzXML|ISB03NOV94_8_C_GA6_01_37726.mzXML|2035 cr_GD1_01_37757.mzXML	no matches	0	S947	no matches	0	no matches	0	no matches	0	1	no matches	0	no matches	0	0	15254	-1			1	3	0	0	0	0		https://gnps.ucsd.edu//ProteoSAFe/result.jsp?task=9c4f6a15087743f7a97907c3229c4711&view=cluster_details&protein=15254&show=true	https://gnps.ucsd.edu/ProteoSAFe/result.jsp?view=network_displayer&componentindex=-1&task=9c4f6a15087743f7a97907c3229c4711&show=true									15254	4		931.331	0	668.279
572			747.207	G3	Okeania		1942_027D9_RD9_01_15211.mzXML	Organooxygen compounds	0.0738706	33	Triterpene saponins	0.0487179	Organic compounds	0.423077	Aliphatic heteropolycyclic compounds	0.117399	26	Carbohydrates and carbohydrate conjugates	0.0738706	Lipids and lipid-like molecules	0.1663	0	13115	33			0	0	4	0	0	0		https://gnps.ucsd.edu//ProteoSAFe/result.jsp?task=9c4f6a15087743f7a97907c3229c4711&view=cluster_details&protein=13115&show=true	https://gnps.ucsd.edu/ProteoSAFe/result.jsp?view=network_displayer&componentindex=33&task=9c4f6a15087743f7a97907c3229c4711&show=true									13115	4		747.207	0	693.718
573			1003.48	G3	Okeania		A1765_015E11_RE11_01_13970.mzXML	Prenol lipids	0.4375	87	Sesterterpenoids	0.25	Organic compounds	0.75	Aliphatic heteropolycyclic compounds	0.552083	4	Sesterterpenoids	0.25	Lipids and lipid-like molecules	0.583333	0	15821	87			0	0	2	0	0	0		https://gnps.ucsd.edu//ProteoSAFe/result.jsp?task=9c4f6a15087743f7a97907c3229c4711&view=cluster_details&protein=15821&show=true	https://gnps.ucsd.edu/ProteoSAFe/result.jsp?view=network_displayer&componentindex=87&task=9c4f6a15087743f7a97907c3229c4711&show=true									15821	2		1003.48	0	257.498
574			595.385	G3	Okeania		A1765_015E11_RE11_01_13970.mzXML	no matches	0	S525	no matches	0	no matches	0	no matches	0	1	no matches	0	no matches	0	0	10667	-1			0	0	5	0	0	0		https://gnps.ucsd.edu//ProteoSAFe/result.jsp?task=9c4f6a15087743f7a97907c3229c4711&view=cluster_details&protein=10667&show=true	https://gnps.ucsd.edu/ProteoSAFe/result.jsp?view=network_displayer&componentindex=-1&task=9c4f6a15087743f7a97907c3229c4711&show=true									10667	5		595.385	0	375.399
577			472.305	G2	Moorena		2035 cr_GD1_01_37757.mzXML	no matches	0	S331	no matches	0	no matches	0	no matches	0	1	no matches	0	no matches	0	0	8085	-1			0	4	0	0	0	0		https://gnps.ucsd.edu//ProteoSAFe/result.jsp?task=9c4f6a15087743f7a97907c3229c4711&view=cluster_details&protein=8085&show=true	https://gnps.ucsd.edu/ProteoSAFe/result.jsp?view=network_displayer&componentindex=-1&task=9c4f6a15087743f7a97907c3229c4711&show=true									8085	4		472.305	0	377.829
578			928.683	G2	Moorena		ASI16JUL14_2_C_GA3_01_37723.mzXML|2035 cr_GD1_01_37757.mzXML	no matches	0	S943	no matches	0	no matches	0	no matches	0	1	no matches	0	no matches	0	0	15244	-1			0	3	0	0	0	0		https://gnps.ucsd.edu//ProteoSAFe/result.jsp?task=9c4f6a15087743f7a97907c3229c4711&view=cluster_details&protein=15244&show=true	https://gnps.ucsd.edu/ProteoSAFe/result.jsp?view=network_displayer&componentindex=-1&task=9c4f6a15087743f7a97907c3229c4711&show=true									15244	3		928.683	0	729.556
579			424.896	G3,G4	Okeania,Symploca		A1765_015E11_RE11_01_13970.mzXML|A1837_020A11_GA11_01_14445.mzXML	no matches	0	S273	no matches	0	no matches	0	no matches	0	1	no matches	0	no matches	0	0	6756	-1			0	0	1	1	0	0		https://gnps.ucsd.edu//ProteoSAFe/result.jsp?task=9c4f6a15087743f7a97907c3229c4711&view=cluster_details&protein=6756&show=true	https://gnps.ucsd.edu/ProteoSAFe/result.jsp?view=network_displayer&componentindex=-1&task=9c4f6a15087743f7a97907c3229c4711&show=true									6756	2		424.896	0	513.462
580			472.199	G2	Moorena		2035 cr_GD1_01_37757.mzXML	no matches	0	S330	no matches	0	no matches	0	no matches	0	1	no matches	0	no matches	0	0	8060	-1			0	8	0	0	0	0		https://gnps.ucsd.edu//ProteoSAFe/result.jsp?task=9c4f6a15087743f7a97907c3229c4711&view=cluster_details&protein=8060&show=true	https://gnps.ucsd.edu/ProteoSAFe/result.jsp?view=network_displayer&componentindex=-1&task=9c4f6a15087743f7a97907c3229c4711&show=true									8060	8		472.199	0	340.601
581			576.377	G3	Okeania		A1765_015E11_RE11_01_13970.mzXML	no matches	0	S500	no matches	0	no matches	0	no matches	0	1	no matches	0	no matches	0	0	10358	-1			0	0	3	0	0	0		https://gnps.ucsd.edu//ProteoSAFe/result.jsp?task=9c4f6a15087743f7a97907c3229c4711&view=cluster_details&protein=10358&show=true	https://gnps.ucsd.edu/ProteoSAFe/result.jsp?view=network_displayer&componentindex=-1&task=9c4f6a15087743f7a97907c3229c4711&show=true									10358	3		576.377	0	622.081
583			487.387	G2	Moorena		2035 cr_GD1_01_37757.mzXML	Prenol lipids	0.3125	90	Triterpenoids	0.25	Organic compounds	0.5	Aliphatic homopolycyclic compounds	0.5	2	Triterpenoids	0.25	Lipids and lipid-like molecules	0.5	0	8407	90			0	2	0	0	0	0		https://gnps.ucsd.edu//ProteoSAFe/result.jsp?task=9c4f6a15087743f7a97907c3229c4711&view=cluster_details&protein=8407&show=true	https://gnps.ucsd.edu/ProteoSAFe/result.jsp?view=network_displayer&componentindex=90&task=9c4f6a15087743f7a97907c3229c4711&show=true									8407	2		487.387	0	328.778
585			815.488	G3	Okeania		1942_027D9_RD9_01_15211.mzXML	Glycerophospholipids	0.630952	32	Phosphatidylglycerols	0.630952	Organic compounds	1	Aliphatic acyclic compounds	0.630952	2	Glycerophosphoglycerols	0.630952	Lipids and lipid-like molecules	0.928571	0	14033	32			0	0	3	0	0	0		https://gnps.ucsd.edu//ProteoSAFe/result.jsp?task=9c4f6a15087743f7a97907c3229c4711&view=cluster_details&protein=14033&show=true	https://gnps.ucsd.edu/ProteoSAFe/result.jsp?view=network_displayer&componentindex=32&task=9c4f6a15087743f7a97907c3229c4711&show=true									14033	3		815.488	0	670.204
586			560.034	G3	Okeania		1952_028A5_GA5_01_15275.mzXML|A1765_015E11_RE11_01_13970.mzXML	no matches	0	S467	no matches	0	no matches	0	no matches	0	1	no matches	0	no matches	0	0	10017	-1			0	0	2	0	0	0		https://gnps.ucsd.edu//ProteoSAFe/result.jsp?task=9c4f6a15087743f7a97907c3229c4711&view=cluster_details&protein=10017&show=true	https://gnps.ucsd.edu/ProteoSAFe/result.jsp?view=network_displayer&componentindex=-1&task=9c4f6a15087743f7a97907c3229c4711&show=true									10017	2		560.034	0	496.485
587			666.439	G4	Symploca		A1837_020A11_GA11_01_14445.mzXML	no matches	0	S622	no matches	0	no matches	0	no matches	0	1	no matches	0	no matches	0	0	11808	-1			0	0	0	2	0	0		https://gnps.ucsd.edu//ProteoSAFe/result.jsp?task=9c4f6a15087743f7a97907c3229c4711&view=cluster_details&protein=11808&show=true	https://gnps.ucsd.edu/ProteoSAFe/result.jsp?view=network_displayer&componentindex=-1&task=9c4f6a15087743f7a97907c3229c4711&show=true									11808	2		666.439	0	676.361
588			345.243	G4	Symploca		1716_012E3_GE3_01_13654.mzXML	no matches	0	S167	no matches	0	no matches	0	no matches	0	1	no matches	0	no matches	0	0	4485	-1			0	0	0	3	0	0		https://gnps.ucsd.edu//ProteoSAFe/result.jsp?task=9c4f6a15087743f7a97907c3229c4711&view=cluster_details&protein=4485&show=true	https://gnps.ucsd.edu/ProteoSAFe/result.jsp?view=network_displayer&componentindex=-1&task=9c4f6a15087743f7a97907c3229c4711&show=true									4485	3		345.243	0	343.514
590			419.25	G3	Okeania		A1765_015E11_RE11_01_13970.mzXML	no matches	0	S267	no matches	0	no matches	0	no matches	0	1	no matches	0	no matches	0	0	6613	-1			0	0	2	0	0	0		https://gnps.ucsd.edu//ProteoSAFe/result.jsp?task=9c4f6a15087743f7a97907c3229c4711&view=cluster_details&protein=6613&show=true	https://gnps.ucsd.edu/ProteoSAFe/result.jsp?view=network_displayer&componentindex=-1&task=9c4f6a15087743f7a97907c3229c4711&show=true									6613	2		419.25	0	349.732
591			628.628	G3	Okeania		1942_027D9_RD9_01_15211.mzXML	no matches	0	S575	no matches	0	no matches	0	no matches	0	1	no matches	0	no matches	0	0	11206	-1			0	0	2	0	0	0		https://gnps.ucsd.edu//ProteoSAFe/result.jsp?task=9c4f6a15087743f7a97907c3229c4711&view=cluster_details&protein=11206&show=true	https://gnps.ucsd.edu/ProteoSAFe/result.jsp?view=network_displayer&componentindex=-1&task=9c4f6a15087743f7a97907c3229c4711&show=true									11206	2		628.628	0	714.732
595			903.576	G3,G4	Okeania,Symploca		1942_027D9_RD9_01_15211.mzXML|1716_012E3_GE3_01_13654.mzXML|A1765_015E11_RE11_01_13970.mzXML	no matches	0	S910	no matches	0	no matches	0	no matches	0	1	no matches	0	no matches	0	0	15005	-1			0	0	5	8	0	0		https://gnps.ucsd.edu//ProteoSAFe/result.jsp?task=9c4f6a15087743f7a97907c3229c4711&view=cluster_details&protein=15005&show=true	https://gnps.ucsd.edu/ProteoSAFe/result.jsp?view=network_displayer&componentindex=-1&task=9c4f6a15087743f7a97907c3229c4711&show=true									15005	13		903.576	0	694.944
596			768.526	G2	Moorena		2035 cr_GD1_01_37757.mzXML	no matches	0	S755	no matches	0	no matches	0	no matches	0	1	no matches	0	no matches	0	0	13427	-1			0	2	0	0	0	0		https://gnps.ucsd.edu//ProteoSAFe/result.jsp?task=9c4f6a15087743f7a97907c3229c4711&view=cluster_details&protein=13427&show=true	https://gnps.ucsd.edu/ProteoSAFe/result.jsp?view=network_displayer&componentindex=-1&task=9c4f6a15087743f7a97907c3229c4711&show=true									13427	2		768.526	0	576.624
598			989.484	G2,G4	Moorena,Symploca		2103 cr_GE7_01_37775.mzXML|2080 cr_GE2_01_37770.mzXML	no matches	0	S1002	no matches	0	no matches	0	no matches	0	1	no matches	0	no matches	0	0	15767	-1			0	1	0	1	0	0		https://gnps.ucsd.edu//ProteoSAFe/result.jsp?task=9c4f6a15087743f7a97907c3229c4711&view=cluster_details&protein=15767&show=true	https://gnps.ucsd.edu/ProteoSAFe/result.jsp?view=network_displayer&componentindex=-1&task=9c4f6a15087743f7a97907c3229c4711&show=true									15767	2		989.484	0	690.036
599			733.486	G1,G2,G4	Leptolyngbya,Moorena,Symploca		ASI16JUL14_2_C_GA3_01_37723.mzXML|ISB03NOV94_8_C_GA6_01_37726.mzXML|2035 cr_GD1_01_37757.mzXML|2080 cr_GE2_01_37770.mzXML	no matches	0	S697	no matches	0	no matches	0	no matches	0	1	no matches	0	no matches	0	0	12915	-1			1	4	0	2	0	0		https://gnps.ucsd.edu//ProteoSAFe/result.jsp?task=9c4f6a15087743f7a97907c3229c4711&view=cluster_details&protein=12915&show=true	https://gnps.ucsd.edu/ProteoSAFe/result.jsp?view=network_displayer&componentindex=-1&task=9c4f6a15087743f7a97907c3229c4711&show=true									12915	7		733.486	0	639.076
600			485.185	G4	Symploca		1716_012E3_GE3_01_13654.mzXML	no matches	0	S344	no matches	0	no matches	0	no matches	0	1	no matches	0	no matches	0	0	8337	-1			0	0	0	2	0	0		https://gnps.ucsd.edu//ProteoSAFe/result.jsp?task=9c4f6a15087743f7a97907c3229c4711&view=cluster_details&protein=8337&show=true	https://gnps.ucsd.edu/ProteoSAFe/result.jsp?view=network_displayer&componentindex=-1&task=9c4f6a15087743f7a97907c3229c4711&show=true									8337	2		485.185	0	206.452
602			580.355	G4	Symploca		A1837_020A11_GA11_01_14445.mzXML	Carboxylic acids and derivatives	0.375	5	Dichlorobenzenes	0.25	Organic compounds	1	Aromatic heteromonocyclic compounds	0.3	4	Amino acids, peptides, and analogues	0.375	Organic acids and derivatives	0.375	0	10418	5			0	0	0	3	0	0		https://gnps.ucsd.edu//ProteoSAFe/result.jsp?task=9c4f6a15087743f7a97907c3229c4711&view=cluster_details&protein=10418&show=true	https://gnps.ucsd.edu/ProteoSAFe/result.jsp?view=network_displayer&componentindex=5&task=9c4f6a15087743f7a97907c3229c4711&show=true									10418	3		580.355	0	714.716
603			831.5	G2,G3	Moorena,Okeania		2103 cr_GE7_01_37775.mzXML|1942_027D9_RD9_01_15211.mzXML	no matches	0	S829	no matches	0	no matches	0	no matches	0	1	no matches	0	no matches	0	0	14255	-1			0	2	1	0	0	0		https://gnps.ucsd.edu//ProteoSAFe/result.jsp?task=9c4f6a15087743f7a97907c3229c4711&view=cluster_details&protein=14255&show=true	https://gnps.ucsd.edu/ProteoSAFe/result.jsp?view=network_displayer&componentindex=-1&task=9c4f6a15087743f7a97907c3229c4711&show=true									14255	3		831.5	0	555.367
604			454.294	G2	Moorena		2035 cr_GD1_01_37757.mzXML	no matches	0	S306	no matches	0	no matches	0	no matches	0	1	no matches	0	no matches	0	0	7671	-1			0	2	0	0	0	0		https://gnps.ucsd.edu//ProteoSAFe/result.jsp?task=9c4f6a15087743f7a97907c3229c4711&view=cluster_details&protein=7671&show=true	https://gnps.ucsd.edu/ProteoSAFe/result.jsp?view=network_displayer&componentindex=-1&task=9c4f6a15087743f7a97907c3229c4711&show=true									7671	2		454.294	0	463.538
605			573.45	G1	Leptolyngbya		ISB03NOV94_8_C_GA6_01_37726.mzXML	no matches	0	S498	no matches	0	no matches	0	no matches	0	1	no matches	0	no matches	0	0	10302	-1			2	0	0	0	0	0		https://gnps.ucsd.edu//ProteoSAFe/result.jsp?task=9c4f6a15087743f7a97907c3229c4711&view=cluster_details&protein=10302&show=true	https://gnps.ucsd.edu/ProteoSAFe/result.jsp?view=network_displayer&componentindex=-1&task=9c4f6a15087743f7a97907c3229c4711&show=true									10302	2		573.45	0	610.75
606			669.321	G3	Okeania		A1765_015E11_RE11_01_13970.mzXML	Organooxygen compounds	0.0738706	33	Triterpene saponins	0.0487179	Organic compounds	0.423077	Aliphatic heteropolycyclic compounds	0.117399	26	Carbohydrates and carbohydrate conjugates	0.0738706	Lipids and lipid-like molecules	0.1663	0	11843	33			0	0	4	0	0	0		https://gnps.ucsd.edu//ProteoSAFe/result.jsp?task=9c4f6a15087743f7a97907c3229c4711&view=cluster_details&protein=11843&show=true	https://gnps.ucsd.edu/ProteoSAFe/result.jsp?view=network_displayer&componentindex=33&task=9c4f6a15087743f7a97907c3229c4711&show=true									11843	4		669.321	0	247.491
607			597.481	G3	Okeania		A1765_015E11_RE11_01_13970.mzXML	Fatty Acyls	0.5	86	Annonaceous acetogenins	0.5	Organic compounds	1	Aliphatic heteromonocyclic compounds	0.5	2	Fatty alcohols	0.5	Lipids and lipid-like molecules	1	0	10693	86			0	0	2	0	0	0		https://gnps.ucsd.edu//ProteoSAFe/result.jsp?task=9c4f6a15087743f7a97907c3229c4711&view=cluster_details&protein=10693&show=true	https://gnps.ucsd.edu/ProteoSAFe/result.jsp?view=network_displayer&componentindex=86&task=9c4f6a15087743f7a97907c3229c4711&show=true									10693	2		597.481	0	220.448
608			1210.71	G3	Okeania		1952_028A5_GA5_01_15275.mzXML	no matches	0	S1053	no matches	0	no matches	0	no matches	0	1	no matches	0	no matches	0	0	16036	-1			0	0	7	0	0	0		https://gnps.ucsd.edu//ProteoSAFe/result.jsp?task=9c4f6a15087743f7a97907c3229c4711&view=cluster_details&protein=16036&show=true	https://gnps.ucsd.edu/ProteoSAFe/result.jsp?view=network_displayer&componentindex=-1&task=9c4f6a15087743f7a97907c3229c4711&show=true									16036	7		1210.71	0	718.852
609			961.434	G3	Okeania		A1765_015E11_RE11_01_13970.mzXML	Steroids and steroid derivatives	0.3	75	Steroidal saponins	0.3	Organic compounds	0.8	Aliphatic heteropolycyclic compounds	0.3	5	Steroidal glycosides	0.3	Lipids and lipid-like molecules	0.566667	0	15649	75			0	0	2	0	0	0		https://gnps.ucsd.edu//ProteoSAFe/result.jsp?task=9c4f6a15087743f7a97907c3229c4711&view=cluster_details&protein=15649&show=true	https://gnps.ucsd.edu/ProteoSAFe/result.jsp?view=network_displayer&componentindex=75&task=9c4f6a15087743f7a97907c3229c4711&show=true									15649	2		961.434	0	233.817
610			580.874	G3	Okeania		1942_027D9_RD9_01_15211.mzXML	no matches	0	S506	no matches	0	no matches	0	no matches	0	1	no matches	0	no matches	0	0	10428	-1			0	0	3	0	0	0		https://gnps.ucsd.edu//ProteoSAFe/result.jsp?task=9c4f6a15087743f7a97907c3229c4711&view=cluster_details&protein=10428&show=true	https://gnps.ucsd.edu/ProteoSAFe/result.jsp?view=network_displayer&componentindex=-1&task=9c4f6a15087743f7a97907c3229c4711&show=true									10428	3		580.874	0	721.867
611			1000.59	G4	Symploca		1716_012E3_GE3_01_13654.mzXML	Fatty Acyls	0.166667	60	N-acyl amines	0.166667	Organic compounds	0.666667	Aliphatic heteropolycyclic compounds	0.333333	6	Fatty amides	0.166667	Lipids and lipid-like molecules	0.5	0	15810	60			0	0	0	2	0	0		https://gnps.ucsd.edu//ProteoSAFe/result.jsp?task=9c4f6a15087743f7a97907c3229c4711&view=cluster_details&protein=15810&show=true	https://gnps.ucsd.edu/ProteoSAFe/result.jsp?view=network_displayer&componentindex=60&task=9c4f6a15087743f7a97907c3229c4711&show=true									15810	2		1000.59	0	372.476
612			558.557	G3	Okeania		A1765_015E11_RE11_01_13970.mzXML	no matches	0	S462	no matches	0	no matches	0	no matches	0	1	no matches	0	no matches	0	0	9973	-1			0	0	2	0	0	0		https://gnps.ucsd.edu//ProteoSAFe/result.jsp?task=9c4f6a15087743f7a97907c3229c4711&view=cluster_details&protein=9973&show=true	https://gnps.ucsd.edu/ProteoSAFe/result.jsp?view=network_displayer&componentindex=-1&task=9c4f6a15087743f7a97907c3229c4711&show=true									9973	2		558.557	0	630.923
613			582.033	G3,G4	Okeania,Symploca		1952_028A5_GA5_01_15275.mzXML|A1765_015E11_RE11_01_13970.mzXML|A1837_020A11_GA11_01_14445.mzXML|1942_027D9_RD9_01_15211.mzXML	Carboxylic acids and derivatives	0.375	5	Dichlorobenzenes	0.25	Organic compounds	1	Aromatic heteromonocyclic compounds	0.3	4	Amino acids, peptides, and analogues	0.375	Organic acids and derivatives	0.375	0	10425	5			0	0	7	2	0	0		https://gnps.ucsd.edu//ProteoSAFe/result.jsp?task=9c4f6a15087743f7a97907c3229c4711&view=cluster_details&protein=10425&show=true	https://gnps.ucsd.edu/ProteoSAFe/result.jsp?view=network_displayer&componentindex=5&task=9c4f6a15087743f7a97907c3229c4711&show=true									10425	9		582.033	0	696.936
614			904.597	G2	Moorena		2103 cr_GE7_01_37775.mzXML	Glycerophospholipids	0.297961	23	Phosphatidylethanolamines	0.120977	Organic compounds	0.655172	Aliphatic acyclic compounds	0.332444	29	Glycerophosphoethanolamines	0.169828	Lipids and lipid-like molecules	0.533525	0	15064	23			0	2	0	0	0	0		https://gnps.ucsd.edu//ProteoSAFe/result.jsp?task=9c4f6a15087743f7a97907c3229c4711&view=cluster_details&protein=15064&show=true	https://gnps.ucsd.edu/ProteoSAFe/result.jsp?view=network_displayer&componentindex=23&task=9c4f6a15087743f7a97907c3229c4711&show=true									15064	2		904.597	0	564.88
615			1035.64	G3	Okeania		A1765_015E11_RE11_01_13970.mzXML	no matches	0	S1027	no matches	0	no matches	0	no matches	0	1	no matches	0	no matches	0	0	15899	-1			0	0	2	0	0	0		https://gnps.ucsd.edu//ProteoSAFe/result.jsp?task=9c4f6a15087743f7a97907c3229c4711&view=cluster_details&protein=15899&show=true	https://gnps.ucsd.edu/ProteoSAFe/result.jsp?view=network_displayer&componentindex=-1&task=9c4f6a15087743f7a97907c3229c4711&show=true									15899	2		1035.64	0	286.342
616			949.502	G4	Symploca		1716_012E3_GE3_01_13654.mzXML	Prenol lipids	0.236111	54	Triterpene saponins	0.125	Organic compounds	0.5	Aliphatic heteropolycyclic compounds	0.402778	4	Terpene glycosides	0.125	Lipids and lipid-like molecules	0.388889	0	15479	54			0	0	0	3	0	0		https://gnps.ucsd.edu//ProteoSAFe/result.jsp?task=9c4f6a15087743f7a97907c3229c4711&view=cluster_details&protein=15479&show=true	https://gnps.ucsd.edu/ProteoSAFe/result.jsp?view=network_displayer&componentindex=54&task=9c4f6a15087743f7a97907c3229c4711&show=true									15479	3		949.502	0	178.262
617			924.903	G2	Moorena		2035 cr_GD1_01_37757.mzXML	no matches	0	S936	no matches	0	no matches	0	no matches	0	1	no matches	0	no matches	0	0	15212	-1			0	2	0	0	0	0		https://gnps.ucsd.edu//ProteoSAFe/result.jsp?task=9c4f6a15087743f7a97907c3229c4711&view=cluster_details&protein=15212&show=true	https://gnps.ucsd.edu/ProteoSAFe/result.jsp?view=network_displayer&componentindex=-1&task=9c4f6a15087743f7a97907c3229c4711&show=true									15212	2		924.903	0	316.745
618			255.232	G4	Symploca		1716_012E3_GE3_01_13654.mzXML	Organooxygen compounds	0.0914966	12	Acetals	0.0683673	Organic compounds	0.285714	Aliphatic acyclic compounds	0.142857	21	Ethers	0.0846939	Organic oxygen compounds	0.0914966	0	1626	12			0	0	0	2	0	0		https://gnps.ucsd.edu//ProteoSAFe/result.jsp?task=9c4f6a15087743f7a97907c3229c4711&view=cluster_details&protein=1626&show=true	https://gnps.ucsd.edu/ProteoSAFe/result.jsp?view=network_displayer&componentindex=12&task=9c4f6a15087743f7a97907c3229c4711&show=true									1626	2		255.232	0	473.485
620			395.867	G2	Moorena		2035 cr_GD1_01_37757.mzXML	no matches	0	S230	no matches	0	no matches	0	no matches	0	1	no matches	0	no matches	0	0	5947	-1			0	3	0	0	0	0		https://gnps.ucsd.edu//ProteoSAFe/result.jsp?task=9c4f6a15087743f7a97907c3229c4711&view=cluster_details&protein=5947&show=true	https://gnps.ucsd.edu/ProteoSAFe/result.jsp?view=network_displayer&componentindex=-1&task=9c4f6a15087743f7a97907c3229c4711&show=true									5947	3		395.867	0	559.266
621			460.223	G3	Okeania		1942_027D9_RD9_01_15211.mzXML	no matches	0	S313	no matches	0	no matches	0	no matches	0	1	no matches	0	no matches	0	0	7797	-1			0	0	2	0	0	0		https://gnps.ucsd.edu//ProteoSAFe/result.jsp?task=9c4f6a15087743f7a97907c3229c4711&view=cluster_details&protein=7797&show=true	https://gnps.ucsd.edu/ProteoSAFe/result.jsp?view=network_displayer&componentindex=-1&task=9c4f6a15087743f7a97907c3229c4711&show=true									7797	2		460.223	0	445.445
624			929.568	G3	Okeania		1942_027D9_RD9_01_15211.mzXML	no matches	0	S944	no matches	0	no matches	0	no matches	0	1	no matches	0	no matches	0	0	15246	-1			0	0	2	0	0	0		https://gnps.ucsd.edu//ProteoSAFe/result.jsp?task=9c4f6a15087743f7a97907c3229c4711&view=cluster_details&protein=15246&show=true	https://gnps.ucsd.edu/ProteoSAFe/result.jsp?view=network_displayer&componentindex=-1&task=9c4f6a15087743f7a97907c3229c4711&show=true									15246	2		929.568	0	705.212
625			393.223	G3	Okeania		1942_027D9_RD9_01_15211.mzXML	no matches	0	S223	no matches	0	no matches	0	no matches	0	1	no matches	0	no matches	0	0	5879	-1			0	0	2	0	0	0		https://gnps.ucsd.edu//ProteoSAFe/result.jsp?task=9c4f6a15087743f7a97907c3229c4711&view=cluster_details&protein=5879&show=true	https://gnps.ucsd.edu/ProteoSAFe/result.jsp?view=network_displayer&componentindex=-1&task=9c4f6a15087743f7a97907c3229c4711&show=true									5879	2		393.223	0	303.45
626			502.373	G3	Okeania		A1765_015E11_RE11_01_13970.mzXML	Carboxylic acids and derivatives	0.2	8	Cyclic peptides	0.2	Organic compounds	0.4	Aliphatic heteromonocyclic compounds	0.2	5	Amino acids, peptides, and analogues	0.2	Organic acids and derivatives	0.2	0	8738	8			0	0	4	0	0	0		https://gnps.ucsd.edu//ProteoSAFe/result.jsp?task=9c4f6a15087743f7a97907c3229c4711&view=cluster_details&protein=8738&show=true	https://gnps.ucsd.edu/ProteoSAFe/result.jsp?view=network_displayer&componentindex=8&task=9c4f6a15087743f7a97907c3229c4711&show=true									8738	4		502.373	0	376.226
627			979.848	G3	Okeania		1942_027D9_RD9_01_15211.mzXML	no matches	0	S998	no matches	0	no matches	0	no matches	0	1	no matches	0	no matches	0	0	15736	-1			0	0	2	0	0	0		https://gnps.ucsd.edu//ProteoSAFe/result.jsp?task=9c4f6a15087743f7a97907c3229c4711&view=cluster_details&protein=15736&show=true	https://gnps.ucsd.edu/ProteoSAFe/result.jsp?view=network_displayer&componentindex=-1&task=9c4f6a15087743f7a97907c3229c4711&show=true									15736	2		979.848	0	717.087
628			681.453	G3	Okeania		1942_027D9_RD9_01_15211.mzXML	no matches	0	S637	no matches	0	no matches	0	no matches	0	1	no matches	0	no matches	0	0	12014	-1			0	0	2	0	0	0		https://gnps.ucsd.edu//ProteoSAFe/result.jsp?task=9c4f6a15087743f7a97907c3229c4711&view=cluster_details&protein=12014&show=true	https://gnps.ucsd.edu/ProteoSAFe/result.jsp?view=network_displayer&componentindex=-1&task=9c4f6a15087743f7a97907c3229c4711&show=true									12014	2		681.453	0	559.848
629			1346.89	G4	Symploca		2080 cr_GE2_01_37770.mzXML	no matches	0	43	no matches	0	no matches	0	no matches	0	2	no matches	0	no matches	0	0	16081	43			0	0	0	2	0	0		https://gnps.ucsd.edu//ProteoSAFe/result.jsp?task=9c4f6a15087743f7a97907c3229c4711&view=cluster_details&protein=16081&show=true	https://gnps.ucsd.edu/ProteoSAFe/result.jsp?view=network_displayer&componentindex=43&task=9c4f6a15087743f7a97907c3229c4711&show=true									16081	2		1346.89	0	361.112
630			429.273	G4	Symploca		1716_012E3_GE3_01_13654.mzXML	Prenol lipids	0.315972	15	Coumarins and derivatives	0.0833333	Organic compounds	0.833333	Aromatic heteropolycyclic compounds	0.229167	12	Diterpenoids	0.147222	Lipids and lipid-like molecules	0.450694	0	6904	15			0	0	0	2	0	0		https://gnps.ucsd.edu//ProteoSAFe/result.jsp?task=9c4f6a15087743f7a97907c3229c4711&view=cluster_details&protein=6904&show=true	https://gnps.ucsd.edu/ProteoSAFe/result.jsp?view=network_displayer&componentindex=15&task=9c4f6a15087743f7a97907c3229c4711&show=true									6904	2		429.273	0	349.832
631			1074.13	G4	Symploca		A1837_020A11_GA11_01_14445.mzXML	no matches	0	S1042	no matches	0	no matches	0	no matches	0	1	no matches	0	no matches	0	0	15964	-1			0	0	0	4	0	0		https://gnps.ucsd.edu//ProteoSAFe/result.jsp?task=9c4f6a15087743f7a97907c3229c4711&view=cluster_details&protein=15964&show=true	https://gnps.ucsd.edu/ProteoSAFe/result.jsp?view=network_displayer&componentindex=-1&task=9c4f6a15087743f7a97907c3229c4711&show=true									15964	4		1074.13	0	695.177
632			909.55	G1,G2	Leptolyngbya,Moorena		ASI16JUL14_2_C_GA3_01_37723.mzXML|ISB03NOV94_8_C_GA6_01_37726.mzXML	Glycerophospholipids	0.285714	28	Phosphatidylinositols	0.285714	Organic compounds	1	Aromatic heteropolycyclic compounds	0.642857	2	Glycerophosphoinositols	0.285714	Lipids and lipid-like molecules	0.657143	0	15103	28			6	4	0	0	0	0		https://gnps.ucsd.edu//ProteoSAFe/result.jsp?task=9c4f6a15087743f7a97907c3229c4711&view=cluster_details&protein=15103&show=true	https://gnps.ucsd.edu/ProteoSAFe/result.jsp?view=network_displayer&componentindex=28&task=9c4f6a15087743f7a97907c3229c4711&show=true									15103	10		909.55	0	722.335
633			879.72	G4	Symploca		1716_012E3_GE3_01_13654.mzXML	no matches	0	S890	no matches	0	no matches	0	no matches	0	1	no matches	0	no matches	0	0	14818	-1			0	0	0	2	0	0		https://gnps.ucsd.edu//ProteoSAFe/result.jsp?task=9c4f6a15087743f7a97907c3229c4711&view=cluster_details&protein=14818&show=true	https://gnps.ucsd.edu/ProteoSAFe/result.jsp?view=network_displayer&componentindex=-1&task=9c4f6a15087743f7a97907c3229c4711&show=true									14818	2		879.72	0	626.465
634			832.82	G3	Okeania		1952_028A5_GA5_01_15275.mzXML	no matches	0	S832	no matches	0	no matches	0	no matches	0	1	no matches	0	no matches	0	0	14276	-1			0	0	2	0	0	0		https://gnps.ucsd.edu//ProteoSAFe/result.jsp?task=9c4f6a15087743f7a97907c3229c4711&view=cluster_details&protein=14276&show=true	https://gnps.ucsd.edu/ProteoSAFe/result.jsp?view=network_displayer&componentindex=-1&task=9c4f6a15087743f7a97907c3229c4711&show=true									14276	2		832.82	0	569.328
635			876.032	G2,G4	Moorena,Symploca		2035 cr_GD1_01_37757.mzXML|2080 cr_GE2_01_37770.mzXML	no matches	0	S885	no matches	0	no matches	0	no matches	0	1	no matches	0	no matches	0	0	14784	-1			0	3	0	1	0	0		https://gnps.ucsd.edu//ProteoSAFe/result.jsp?task=9c4f6a15087743f7a97907c3229c4711&view=cluster_details&protein=14784&show=true	https://gnps.ucsd.edu/ProteoSAFe/result.jsp?view=network_displayer&componentindex=-1&task=9c4f6a15087743f7a97907c3229c4711&show=true									14784	4		876.032	0	680.881
636			856.54	G3	Okeania		1952_028A5_GA5_01_15275.mzXML	Peptidomimetics	0.25	52	Cyclic depsipeptides	0.25	Organic compounds	1	Aliphatic heteromonocyclic compounds	0.333333	4	nan	0.416667	Lipids and lipid-like molecules	0.416667	0	14580	52			0	0	4	0	0	0		https://gnps.ucsd.edu//ProteoSAFe/result.jsp?task=9c4f6a15087743f7a97907c3229c4711&view=cluster_details&protein=14580&show=true	https://gnps.ucsd.edu/ProteoSAFe/result.jsp?view=network_displayer&componentindex=52&task=9c4f6a15087743f7a97907c3229c4711&show=true									14580	4		856.54	0	427.163
637			1341.2	G2	Moorena		2035 cr_GD1_01_37757.mzXML	no matches	0	S1063	no matches	0	no matches	0	no matches	0	1	no matches	0	no matches	0	0	16080	-1			0	2	0	0	0	0		https://gnps.ucsd.edu//ProteoSAFe/result.jsp?task=9c4f6a15087743f7a97907c3229c4711&view=cluster_details&protein=16080&show=true	https://gnps.ucsd.edu/ProteoSAFe/result.jsp?view=network_displayer&componentindex=-1&task=9c4f6a15087743f7a97907c3229c4711&show=true									16080	2		1341.2	0	309.673
639			622.029	G1,G2	Leptolyngbya,Moorena		ASI16JUL14_2_C_GA3_01_37723.mzXML|ISB03NOV94_8_C_GA6_01_37726.mzXML	no matches	0	S571	no matches	0	no matches	0	no matches	0	1	no matches	0	no matches	0	0	11105	-1			1	1	0	0	0	0		https://gnps.ucsd.edu//ProteoSAFe/result.jsp?task=9c4f6a15087743f7a97907c3229c4711&view=cluster_details&protein=11105&show=true	https://gnps.ucsd.edu/ProteoSAFe/result.jsp?view=network_displayer&componentindex=-1&task=9c4f6a15087743f7a97907c3229c4711&show=true									11105	2		622.029	0	491.058
640			438.502	G3,G4	Okeania,Symploca		1952_028A5_GA5_01_15275.mzXML|A1837_020A11_GA11_01_14445.mzXML	no matches	0	S289	no matches	0	no matches	0	no matches	0	1	no matches	0	no matches	0	0	7181	-1			0	0	1	1	0	0		https://gnps.ucsd.edu//ProteoSAFe/result.jsp?task=9c4f6a15087743f7a97907c3229c4711&view=cluster_details&protein=7181&show=true	https://gnps.ucsd.edu/ProteoSAFe/result.jsp?view=network_displayer&componentindex=-1&task=9c4f6a15087743f7a97907c3229c4711&show=true									7181	2		438.502	0	682.977
641			270.605	G3	Okeania		1942_027D9_RD9_01_15211.mzXML|A1765_015E11_RE11_01_13970.mzXML	no matches	0	S93	no matches	0	no matches	0	no matches	0	1	no matches	0	no matches	0	0	2127	-1			0	0	3	0	0	0		https://gnps.ucsd.edu//ProteoSAFe/result.jsp?task=9c4f6a15087743f7a97907c3229c4711&view=cluster_details&protein=2127&show=true	https://gnps.ucsd.edu/ProteoSAFe/result.jsp?view=network_displayer&componentindex=-1&task=9c4f6a15087743f7a97907c3229c4711&show=true									2127	3		270.605	0	326.852
642			478.293	G2	Moorena		2035 cr_GD1_01_37757.mzXML	no matches	0	S337	no matches	0	no matches	0	no matches	0	1	no matches	0	no matches	0	0	8202	-1			0	2	0	0	0	0		https://gnps.ucsd.edu//ProteoSAFe/result.jsp?task=9c4f6a15087743f7a97907c3229c4711&view=cluster_details&protein=8202&show=true	https://gnps.ucsd.edu/ProteoSAFe/result.jsp?view=network_displayer&componentindex=-1&task=9c4f6a15087743f7a97907c3229c4711&show=true									8202	2		478.293	0	366.62
643			639.834	G2	Moorena		2035 cr_GD1_01_37757.mzXML	no matches	0	S588	no matches	0	no matches	0	no matches	0	1	no matches	0	no matches	0	0	11406	-1			0	3	0	0	0	0		https://gnps.ucsd.edu//ProteoSAFe/result.jsp?task=9c4f6a15087743f7a97907c3229c4711&view=cluster_details&protein=11406&show=true	https://gnps.ucsd.edu/ProteoSAFe/result.jsp?view=network_displayer&componentindex=-1&task=9c4f6a15087743f7a97907c3229c4711&show=true									11406	3		639.834	0	652.787
644			514.275	G4	Symploca		1716_012E3_GE3_01_13654.mzXML	no matches	0	S392	no matches	0	no matches	0	no matches	0	1	no matches	0	no matches	0	0	9025	-1			0	0	0	2	0	0		https://gnps.ucsd.edu//ProteoSAFe/result.jsp?task=9c4f6a15087743f7a97907c3229c4711&view=cluster_details&protein=9025&show=true	https://gnps.ucsd.edu/ProteoSAFe/result.jsp?view=network_displayer&componentindex=-1&task=9c4f6a15087743f7a97907c3229c4711&show=true									9025	2		514.275	0	416.599
645			327.198	G3	Okeania		A1765_015E11_RE11_01_13970.mzXML	no matches	0	S145	no matches	0	no matches	0	no matches	0	1	no matches	0	no matches	0	0	4036	-1			0	0	4	0	0	0		https://gnps.ucsd.edu//ProteoSAFe/result.jsp?task=9c4f6a15087743f7a97907c3229c4711&view=cluster_details&protein=4036&show=true	https://gnps.ucsd.edu/ProteoSAFe/result.jsp?view=network_displayer&componentindex=-1&task=9c4f6a15087743f7a97907c3229c4711&show=true									4036	4		327.198	0	318.115
646			525.286	G2	Moorena		2035 cr_GD1_01_37757.mzXML	no matches	0	S403	no matches	0	no matches	0	no matches	0	1	no matches	0	no matches	0	0	9304	-1			0	2	0	0	0	0		https://gnps.ucsd.edu//ProteoSAFe/result.jsp?task=9c4f6a15087743f7a97907c3229c4711&view=cluster_details&protein=9304&show=true	https://gnps.ucsd.edu/ProteoSAFe/result.jsp?view=network_displayer&componentindex=-1&task=9c4f6a15087743f7a97907c3229c4711&show=true									9304	2		525.286	0	313.363
647			548.561	G4	Symploca		1716_012E3_GE3_01_13654.mzXML	Carboxylic acids and derivatives	0.25	130	Cyclic peptides	0.25	Organic compounds	0.5	Aliphatic heteromonocyclic compounds	0.25	2	Amino acids, peptides, and analogues	0.25	Organic acids and derivatives	0.25	0	9724	130			0	0	0	4	0	0		https://gnps.ucsd.edu//ProteoSAFe/result.jsp?task=9c4f6a15087743f7a97907c3229c4711&view=cluster_details&protein=9724&show=true	https://gnps.ucsd.edu/ProteoSAFe/result.jsp?view=network_displayer&componentindex=130&task=9c4f6a15087743f7a97907c3229c4711&show=true									9724	4		548.561	0	363.842
648			452.285	G3	Okeania		A1765_015E11_RE11_01_13970.mzXML	no matches	0	S301	no matches	0	no matches	0	no matches	0	1	no matches	0	no matches	0	0	7582	-1			0	0	2	0	0	0		https://gnps.ucsd.edu//ProteoSAFe/result.jsp?task=9c4f6a15087743f7a97907c3229c4711&view=cluster_details&protein=7582&show=true	https://gnps.ucsd.edu/ProteoSAFe/result.jsp?view=network_displayer&componentindex=-1&task=9c4f6a15087743f7a97907c3229c4711&show=true									7582	2		452.285	0	356.846
650			469.826	G3	Okeania		1952_028A5_GA5_01_15275.mzXML|A1765_015E11_RE11_01_13970.mzXML	no matches	0	S326	no matches	0	no matches	0	no matches	0	1	no matches	0	no matches	0	0	8036	-1			0	0	2	0	0	0		https://gnps.ucsd.edu//ProteoSAFe/result.jsp?task=9c4f6a15087743f7a97907c3229c4711&view=cluster_details&protein=8036&show=true	https://gnps.ucsd.edu/ProteoSAFe/result.jsp?view=network_displayer&componentindex=-1&task=9c4f6a15087743f7a97907c3229c4711&show=true									8036	2		469.826	0	511.772
651			251.782	G2,G3	Moorena,Okeania		2103 cr_GE7_01_37775.mzXML|1952_028A5_GA5_01_15275.mzXML	no matches	0	S84	no matches	0	no matches	0	no matches	0	1	no matches	0	no matches	0	0	1566	-1			0	1	1	0	0	0		https://gnps.ucsd.edu//ProteoSAFe/result.jsp?task=9c4f6a15087743f7a97907c3229c4711&view=cluster_details&protein=1566&show=true	https://gnps.ucsd.edu/ProteoSAFe/result.jsp?view=network_displayer&componentindex=-1&task=9c4f6a15087743f7a97907c3229c4711&show=true									1566	2		251.782	0	270.925
652			726.808	G3,G4	Okeania,Symploca		1942_027D9_RD9_01_15211.mzXML|1716_012E3_GE3_01_13654.mzXML	Organooxygen compounds	0.0738706	33	Triterpene saponins	0.0487179	Organic compounds	0.423077	Aliphatic heteropolycyclic compounds	0.117399	26	Carbohydrates and carbohydrate conjugates	0.0738706	Lipids and lipid-like molecules	0.1663	0	12797	33			0	0	2	2	0	0		https://gnps.ucsd.edu//ProteoSAFe/result.jsp?task=9c4f6a15087743f7a97907c3229c4711&view=cluster_details&protein=12797&show=true	https://gnps.ucsd.edu/ProteoSAFe/result.jsp?view=network_displayer&componentindex=33&task=9c4f6a15087743f7a97907c3229c4711&show=true									12797	4		726.808	0	723.726
653			305.247	G2,G4	Moorena,Symploca		2103 cr_GE7_01_37775.mzXML|1716_012E3_GE3_01_13654.mzXML|2035 cr_GD1_01_37757.mzXML	Fatty Acyls	1	101	Long-chain fatty acids	0.777778	Organic compounds	1	Aliphatic acyclic compounds	0.826389	2	Fatty acids and conjugates	0.777778	Lipids and lipid-like molecules	1	0	3451	101			0	4	0	2	0	0		https://gnps.ucsd.edu//ProteoSAFe/result.jsp?task=9c4f6a15087743f7a97907c3229c4711&view=cluster_details&protein=3451&show=true	https://gnps.ucsd.edu/ProteoSAFe/result.jsp?view=network_displayer&componentindex=101&task=9c4f6a15087743f7a97907c3229c4711&show=true									3451	6		305.247	0	469.562
654			237.221	G2,G4	Moorena,Symploca		2103 cr_GE7_01_37775.mzXML|1716_012E3_GE3_01_13654.mzXML|2035 cr_GD1_01_37757.mzXML	no matches	0	S75	no matches	0	no matches	0	no matches	0	1	no matches	0	no matches	0	0	1301	-1			0	2	0	2	0	0		https://gnps.ucsd.edu//ProteoSAFe/result.jsp?task=9c4f6a15087743f7a97907c3229c4711&view=cluster_details&protein=1301&show=true	https://gnps.ucsd.edu/ProteoSAFe/result.jsp?view=network_displayer&componentindex=-1&task=9c4f6a15087743f7a97907c3229c4711&show=true									1301	4		237.221	0	490.591
655			567.334	G3	Okeania		1942_027D9_RD9_01_15211.mzXML	no matches	0	S485	no matches	0	no matches	0	no matches	0	1	no matches	0	no matches	0	0	10182	-1			0	0	2	0	0	0		https://gnps.ucsd.edu//ProteoSAFe/result.jsp?task=9c4f6a15087743f7a97907c3229c4711&view=cluster_details&protein=10182&show=true	https://gnps.ucsd.edu/ProteoSAFe/result.jsp?view=network_displayer&componentindex=-1&task=9c4f6a15087743f7a97907c3229c4711&show=true									10182	2		567.334	0	353.13
656			719.494	G3	Okeania		A1765_015E11_RE11_01_13970.mzXML	no matches	0	S684	no matches	0	no matches	0	no matches	0	1	no matches	0	no matches	0	0	12691	-1			0	0	4	0	0	0		https://gnps.ucsd.edu//ProteoSAFe/result.jsp?task=9c4f6a15087743f7a97907c3229c4711&view=cluster_details&protein=12691&show=true	https://gnps.ucsd.edu/ProteoSAFe/result.jsp?view=network_displayer&componentindex=-1&task=9c4f6a15087743f7a97907c3229c4711&show=true									12691	4		719.494	0	399.029
657			805.507	G2	Moorena		2103 cr_GE7_01_37775.mzXML	no matches	0	S797	no matches	0	no matches	0	no matches	0	1	no matches	0	no matches	0	0	13903	-1			0	2	0	0	0	0		https://gnps.ucsd.edu//ProteoSAFe/result.jsp?task=9c4f6a15087743f7a97907c3229c4711&view=cluster_details&protein=13903&show=true	https://gnps.ucsd.edu/ProteoSAFe/result.jsp?view=network_displayer&componentindex=-1&task=9c4f6a15087743f7a97907c3229c4711&show=true									13903	2		805.507	0	530.514
658			949.791	G2	Moorena		2103 cr_GE7_01_37775.mzXML	no matches	0	S967	no matches	0	no matches	0	no matches	0	1	no matches	0	no matches	0	0	15482	-1			0	2	0	0	0	0		https://gnps.ucsd.edu//ProteoSAFe/result.jsp?task=9c4f6a15087743f7a97907c3229c4711&view=cluster_details&protein=15482&show=true	https://gnps.ucsd.edu/ProteoSAFe/result.jsp?view=network_displayer&componentindex=-1&task=9c4f6a15087743f7a97907c3229c4711&show=true									15482	2		949.791	0	516.921
659			717.327	G4	Symploca		1716_012E3_GE3_01_13654.mzXML	no matches	0	S679	no matches	0	no matches	0	no matches	0	1	no matches	0	no matches	0	0	12620	-1			0	0	0	2	0	0		https://gnps.ucsd.edu//ProteoSAFe/result.jsp?task=9c4f6a15087743f7a97907c3229c4711&view=cluster_details&protein=12620&show=true	https://gnps.ucsd.edu/ProteoSAFe/result.jsp?view=network_displayer&componentindex=-1&task=9c4f6a15087743f7a97907c3229c4711&show=true									12620	2		717.327	0	633.513
660			661.451	G3	Okeania		A1765_015E11_RE11_01_13970.mzXML	Prenol lipids	0.481647	11	Triterpenoids	0.19246	Organic compounds	0.875	Aliphatic heteropolycyclic compounds	0.241071	8	Triterpenoids	0.19246	Lipids and lipid-like molecules	0.696429	0	11699	11			0	0	4	0	0	0		https://gnps.ucsd.edu//ProteoSAFe/result.jsp?task=9c4f6a15087743f7a97907c3229c4711&view=cluster_details&protein=11699&show=true	https://gnps.ucsd.edu/ProteoSAFe/result.jsp?view=network_displayer&componentindex=11&task=9c4f6a15087743f7a97907c3229c4711&show=true									11699	4		661.451	0	359.578
661			905.638	G2	Moorena		2035 cr_GD1_01_37757.mzXML	no matches	0	S914	no matches	0	no matches	0	no matches	0	1	no matches	0	no matches	0	0	15071	-1			0	2	0	0	0	0		https://gnps.ucsd.edu//ProteoSAFe/result.jsp?task=9c4f6a15087743f7a97907c3229c4711&view=cluster_details&protein=15071&show=true	https://gnps.ucsd.edu/ProteoSAFe/result.jsp?view=network_displayer&componentindex=-1&task=9c4f6a15087743f7a97907c3229c4711&show=true									15071	2		905.638	0	498.847
662			546.33	G4	Symploca		1716_012E3_GE3_01_13654.mzXML	Carboxylic acids and derivatives	0.25	130	Cyclic peptides	0.25	Organic compounds	0.5	Aliphatic heteromonocyclic compounds	0.25	2	Amino acids, peptides, and analogues	0.25	Organic acids and derivatives	0.25	0	9693	130			0	0	0	2	0	0		https://gnps.ucsd.edu//ProteoSAFe/result.jsp?task=9c4f6a15087743f7a97907c3229c4711&view=cluster_details&protein=9693&show=true	https://gnps.ucsd.edu/ProteoSAFe/result.jsp?view=network_displayer&componentindex=130&task=9c4f6a15087743f7a97907c3229c4711&show=true									9693	2		546.33	0	363.616
663			935.551	G3	Okeania		1942_027D9_RD9_01_15211.mzXML	no matches	0	S954	no matches	0	no matches	0	no matches	0	1	no matches	0	no matches	0	0	15319	-1			0	0	6	0	0	0		https://gnps.ucsd.edu//ProteoSAFe/result.jsp?task=9c4f6a15087743f7a97907c3229c4711&view=cluster_details&protein=15319&show=true	https://gnps.ucsd.edu/ProteoSAFe/result.jsp?view=network_displayer&componentindex=-1&task=9c4f6a15087743f7a97907c3229c4711&show=true									15319	6		935.551	0	672.026
664			751.326	G3,G4	Okeania,Symploca		1952_028A5_GA5_01_15275.mzXML|1716_012E3_GE3_01_13654.mzXML|A1765_015E11_RE11_01_13970.mzXML|A1837_020A11_GA11_01_14445.mzXML|1942_027D9_RD9_01_15211.mzXML	Organooxygen compounds	0.0738706	33	Triterpene saponins	0.0487179	Organic compounds	0.423077	Aliphatic heteropolycyclic compounds	0.117399	26	Carbohydrates and carbohydrate conjugates	0.0738706	Lipids and lipid-like molecules	0.1663	0	13170	33			0	0	9	5	0	0		https://gnps.ucsd.edu//ProteoSAFe/result.jsp?task=9c4f6a15087743f7a97907c3229c4711&view=cluster_details&protein=13170&show=true	https://gnps.ucsd.edu/ProteoSAFe/result.jsp?view=network_displayer&componentindex=33&task=9c4f6a15087743f7a97907c3229c4711&show=true									13170	14		751.326	0	710.146
665			655.382	G3	Okeania		A1765_015E11_RE11_01_13970.mzXML	no matches	0	S611	no matches	0	no matches	0	no matches	0	1	no matches	0	no matches	0	0	11652	-1			0	0	2	0	0	0		https://gnps.ucsd.edu//ProteoSAFe/result.jsp?task=9c4f6a15087743f7a97907c3229c4711&view=cluster_details&protein=11652&show=true	https://gnps.ucsd.edu/ProteoSAFe/result.jsp?view=network_displayer&componentindex=-1&task=9c4f6a15087743f7a97907c3229c4711&show=true									11652	2		655.382	0	368.474
666			967.477	G2	Moorena		2035 cr_GD1_01_37757.mzXML	no matches	0	S986	no matches	0	no matches	0	no matches	0	1	no matches	0	no matches	0	0	15683	-1			0	2	0	0	0	0		https://gnps.ucsd.edu//ProteoSAFe/result.jsp?task=9c4f6a15087743f7a97907c3229c4711&view=cluster_details&protein=15683&show=true	https://gnps.ucsd.edu/ProteoSAFe/result.jsp?view=network_displayer&componentindex=-1&task=9c4f6a15087743f7a97907c3229c4711&show=true									15683	2		967.477	0	720.572
668			376.36	G3,G4	Okeania,Symploca		1716_012E3_GE3_01_13654.mzXML|1952_028A5_GA5_01_15275.mzXML|A1837_020A11_GA11_01_14445.mzXML	no matches	0	49	no matches	0	no matches	0	no matches	0	2	no matches	0	no matches	0	0	5412	49			0	0	1	2	0	0		https://gnps.ucsd.edu//ProteoSAFe/result.jsp?task=9c4f6a15087743f7a97907c3229c4711&view=cluster_details&protein=5412&show=true	https://gnps.ucsd.edu/ProteoSAFe/result.jsp?view=network_displayer&componentindex=49&task=9c4f6a15087743f7a97907c3229c4711&show=true									5412	3		376.36	0	624.802
670			430.295	G2	Moorena		2035 cr_GD1_01_37757.mzXML	no matches	0	S282	no matches	0	no matches	0	no matches	0	1	no matches	0	no matches	0	0	6943	-1			0	4	0	0	0	0		https://gnps.ucsd.edu//ProteoSAFe/result.jsp?task=9c4f6a15087743f7a97907c3229c4711&view=cluster_details&protein=6943&show=true	https://gnps.ucsd.edu/ProteoSAFe/result.jsp?view=network_displayer&componentindex=-1&task=9c4f6a15087743f7a97907c3229c4711&show=true									6943	4		430.295	0	316.92
671			947.788	G3	Okeania		1942_027D9_RD9_01_15211.mzXML	no matches	0	S964	no matches	0	no matches	0	no matches	0	1	no matches	0	no matches	0	0	15466	-1			0	0	4	0	0	0		https://gnps.ucsd.edu//ProteoSAFe/result.jsp?task=9c4f6a15087743f7a97907c3229c4711&view=cluster_details&protein=15466&show=true	https://gnps.ucsd.edu/ProteoSAFe/result.jsp?view=network_displayer&componentindex=-1&task=9c4f6a15087743f7a97907c3229c4711&show=true									15466	4		947.788	0	708.49
672			515.519	G4	Symploca		A1837_020A11_GA11_01_14445.mzXML	no matches	0	S393	no matches	0	no matches	0	no matches	0	1	no matches	0	no matches	0	0	9032	-1			0	0	0	3	0	0		https://gnps.ucsd.edu//ProteoSAFe/result.jsp?task=9c4f6a15087743f7a97907c3229c4711&view=cluster_details&protein=9032&show=true	https://gnps.ucsd.edu/ProteoSAFe/result.jsp?view=network_displayer&componentindex=-1&task=9c4f6a15087743f7a97907c3229c4711&show=true									9032	3		515.519	0	696.571
673			621.928	G2	Moorena		2035 cr_GD1_01_37757.mzXML	Glycerophospholipids	0.12	14	Dimethylphosphatidylethanolamines	0.08	Organic compounds	0.4	Aromatic heteropolycyclic compounds	0.123	25	Glycerophosphoethanolamines	0.102857	Lipids and lipid-like molecules	0.315333	0	11083	14			0	4	0	0	0	0		https://gnps.ucsd.edu//ProteoSAFe/result.jsp?task=9c4f6a15087743f7a97907c3229c4711&view=cluster_details&protein=11083&show=true	https://gnps.ucsd.edu/ProteoSAFe/result.jsp?view=network_displayer&componentindex=14&task=9c4f6a15087743f7a97907c3229c4711&show=true									11083	4		621.928	0	521.533
674			653.544	G3	Okeania		A1765_015E11_RE11_01_13970.mzXML	no matches	0	S609	no matches	0	no matches	0	no matches	0	1	no matches	0	no matches	0	0	11634	-1			0	0	2	0	0	0		https://gnps.ucsd.edu//ProteoSAFe/result.jsp?task=9c4f6a15087743f7a97907c3229c4711&view=cluster_details&protein=11634&show=true	https://gnps.ucsd.edu/ProteoSAFe/result.jsp?view=network_displayer&componentindex=-1&task=9c4f6a15087743f7a97907c3229c4711&show=true									11634	2		653.544	0	306.279
675			749.984	G4	Symploca		A1837_020A11_GA11_01_14445.mzXML	Organooxygen compounds	0.0738706	33	Triterpene saponins	0.0487179	Organic compounds	0.423077	Aliphatic heteropolycyclic compounds	0.117399	26	Carbohydrates and carbohydrate conjugates	0.0738706	Lipids and lipid-like molecules	0.1663	0	13169	33			0	0	0	4	0	0		https://gnps.ucsd.edu//ProteoSAFe/result.jsp?task=9c4f6a15087743f7a97907c3229c4711&view=cluster_details&protein=13169&show=true	https://gnps.ucsd.edu/ProteoSAFe/result.jsp?view=network_displayer&componentindex=33&task=9c4f6a15087743f7a97907c3229c4711&show=true									13169	4		749.984	0	689.861
676			743.008	G2	Moorena		2103 cr_GE7_01_37775.mzXML|2035 cr_GD1_01_37757.mzXML	no matches	0	S714	no matches	0	no matches	0	no matches	0	1	no matches	0	no matches	0	0	13026	-1			0	2	0	0	0	0		https://gnps.ucsd.edu//ProteoSAFe/result.jsp?task=9c4f6a15087743f7a97907c3229c4711&view=cluster_details&protein=13026&show=true	https://gnps.ucsd.edu/ProteoSAFe/result.jsp?view=network_displayer&componentindex=-1&task=9c4f6a15087743f7a97907c3229c4711&show=true									13026	2		743.008	0	738.829
677			603.464	G4	Symploca		1716_012E3_GE3_01_13654.mzXML	no matches	0	S535	no matches	0	no matches	0	no matches	0	1	no matches	0	no matches	0	0	10790	-1			0	0	0	2	0	0		https://gnps.ucsd.edu//ProteoSAFe/result.jsp?task=9c4f6a15087743f7a97907c3229c4711&view=cluster_details&protein=10790&show=true	https://gnps.ucsd.edu/ProteoSAFe/result.jsp?view=network_displayer&componentindex=-1&task=9c4f6a15087743f7a97907c3229c4711&show=true									10790	2		603.464	0	539.919
678			821.81	G3	Okeania		1942_027D9_RD9_01_15211.mzXML	Organooxygen compounds	0.0738706	33	Triterpene saponins	0.0487179	Organic compounds	0.423077	Aliphatic heteropolycyclic compounds	0.117399	26	Carbohydrates and carbohydrate conjugates	0.0738706	Lipids and lipid-like molecules	0.1663	0	14149	33			0	0	2	0	0	0		https://gnps.ucsd.edu//ProteoSAFe/result.jsp?task=9c4f6a15087743f7a97907c3229c4711&view=cluster_details&protein=14149&show=true	https://gnps.ucsd.edu/ProteoSAFe/result.jsp?view=network_displayer&componentindex=33&task=9c4f6a15087743f7a97907c3229c4711&show=true									14149	2		821.81	0	725.736
680			749.519	G2	Moorena		2103 cr_GE7_01_37775.mzXML	no matches	0	S726	no matches	0	no matches	0	no matches	0	1	no matches	0	no matches	0	0	13158	-1			0	2	0	0	0	0		https://gnps.ucsd.edu//ProteoSAFe/result.jsp?task=9c4f6a15087743f7a97907c3229c4711&view=cluster_details&protein=13158&show=true	https://gnps.ucsd.edu/ProteoSAFe/result.jsp?view=network_displayer&componentindex=-1&task=9c4f6a15087743f7a97907c3229c4711&show=true									13158	2		749.519	0	595.346
681			747.49	G2	Moorena		2103 cr_GE7_01_37775.mzXML	Glycerophospholipids	0.8	62	1,2-diacylglycerol-3-phosphates	0.8	Organic compounds	1	Aliphatic acyclic compounds	0.8	2	Glycerophosphates	0.8	Lipids and lipid-like molecules	0.9	0	13123	62			0	2	0	0	0	0		https://gnps.ucsd.edu//ProteoSAFe/result.jsp?task=9c4f6a15087743f7a97907c3229c4711&view=cluster_details&protein=13123&show=true	https://gnps.ucsd.edu/ProteoSAFe/result.jsp?view=network_displayer&componentindex=62&task=9c4f6a15087743f7a97907c3229c4711&show=true									13123	2		747.49	0	186.158
682			797.433	G3,G4	Okeania,Symploca		1952_028A5_GA5_01_15275.mzXML|1716_012E3_GE3_01_13654.mzXML|A1765_015E11_RE11_01_13970.mzXML|A1837_020A11_GA11_01_14445.mzXML|1942_027D9_RD9_01_15211.mzXML	Coumarins and derivatives	0.1	46	Angular pyranocoumarins	0.1	Organic compounds	0.2	Aromatic heteropolycyclic compounds	0.1	10	Pyranocoumarins	0.1	Lipids and lipid-like molecules	0.1	0	13813	46			0	0	15	6	0	0		https://gnps.ucsd.edu//ProteoSAFe/result.jsp?task=9c4f6a15087743f7a97907c3229c4711&view=cluster_details&protein=13813&show=true	https://gnps.ucsd.edu/ProteoSAFe/result.jsp?view=network_displayer&componentindex=46&task=9c4f6a15087743f7a97907c3229c4711&show=true									13813	21		797.433	0	645.08
683			596.193	G4	Symploca		1716_012E3_GE3_01_13654.mzXML	no matches	0	S524	no matches	0	no matches	0	no matches	0	1	no matches	0	no matches	0	0	10666	-1			0	0	0	4	0	0		https://gnps.ucsd.edu//ProteoSAFe/result.jsp?task=9c4f6a15087743f7a97907c3229c4711&view=cluster_details&protein=10666&show=true	https://gnps.ucsd.edu/ProteoSAFe/result.jsp?view=network_displayer&componentindex=-1&task=9c4f6a15087743f7a97907c3229c4711&show=true									10666	4		596.193	0	374.864
684			783.474	G3,G4	Okeania,Symploca		1942_027D9_RD9_01_15211.mzXML|A1837_020A11_GA11_01_14445.mzXML	no matches	0	S774	no matches	0	no matches	0	no matches	0	1	no matches	0	no matches	0	0	13632	-1			0	0	1	1	0	0		https://gnps.ucsd.edu//ProteoSAFe/result.jsp?task=9c4f6a15087743f7a97907c3229c4711&view=cluster_details&protein=13632&show=true	https://gnps.ucsd.edu/ProteoSAFe/result.jsp?view=network_displayer&componentindex=-1&task=9c4f6a15087743f7a97907c3229c4711&show=true									13632	2		783.474	0	643.867
685			363.251	G3,G4	Okeania,Symploca		1942_027D9_RD9_01_15211.mzXML|1716_012E3_GE3_01_13654.mzXML	Prenol lipids	0.866071	65	Acyclic diterpenoids	0.508929	Organic compounds	1	Aliphatic acyclic compounds	0.723214	2	Diterpenoids	0.651786	Lipids and lipid-like molecules	0.9375	0	5050	65			0	0	2	2	0	0		https://gnps.ucsd.edu//ProteoSAFe/result.jsp?task=9c4f6a15087743f7a97907c3229c4711&view=cluster_details&protein=5050&show=true	https://gnps.ucsd.edu/ProteoSAFe/result.jsp?view=network_displayer&componentindex=65&task=9c4f6a15087743f7a97907c3229c4711&show=true									5050	4		363.251	0	478.472
686			183.136	G3,G4	Okeania,Symploca		1952_028A5_GA5_01_15275.mzXML|A1765_015E11_RE11_01_13970.mzXML|A1837_020A11_GA11_01_14445.mzXML	no matches	0	S20	no matches	0	no matches	0	no matches	0	1	no matches	0	no matches	0	0	254	-1			0	0	4	2	0	0		https://gnps.ucsd.edu//ProteoSAFe/result.jsp?task=9c4f6a15087743f7a97907c3229c4711&view=cluster_details&protein=254&show=true	https://gnps.ucsd.edu/ProteoSAFe/result.jsp?view=network_displayer&componentindex=-1&task=9c4f6a15087743f7a97907c3229c4711&show=true									254	6		183.136	0	176.147
688			932.629	G2	Moorena		2103 cr_GE7_01_37775.mzXML	Prenol lipids	0.5	98	Polyprenyl phospho carbohydrates	0.5	Organic compounds	1	Aliphatic heteromonocyclic compounds	0.571429	2	Polyprenols	0.5	Lipids and lipid-like molecules	0.928571	0	15292	98			0	2	0	0	0	0		https://gnps.ucsd.edu//ProteoSAFe/result.jsp?task=9c4f6a15087743f7a97907c3229c4711&view=cluster_details&protein=15292&show=true	https://gnps.ucsd.edu/ProteoSAFe/result.jsp?view=network_displayer&componentindex=98&task=9c4f6a15087743f7a97907c3229c4711&show=true									15292	2		932.629	0	605
689			753.787	G3	Okeania		1942_027D9_RD9_01_15211.mzXML	Organooxygen compounds	0.0738706	33	Triterpene saponins	0.0487179	Organic compounds	0.423077	Aliphatic heteropolycyclic compounds	0.117399	26	Carbohydrates and carbohydrate conjugates	0.0738706	Lipids and lipid-like molecules	0.1663	0	13243	33			0	0	3	0	0	0		https://gnps.ucsd.edu//ProteoSAFe/result.jsp?task=9c4f6a15087743f7a97907c3229c4711&view=cluster_details&protein=13243&show=true	https://gnps.ucsd.edu/ProteoSAFe/result.jsp?view=network_displayer&componentindex=33&task=9c4f6a15087743f7a97907c3229c4711&show=true									13243	3		753.787	0	725.043
690			510.345	G3,G4	Okeania,Symploca		1716_012E3_GE3_01_13654.mzXML|A1765_015E11_RE11_01_13970.mzXML|A1837_020A11_GA11_01_14445.mzXML	no matches	0	S385	no matches	0	no matches	0	no matches	0	1	no matches	0	no matches	0	0	8972	-1			0	0	1	3	0	0		https://gnps.ucsd.edu//ProteoSAFe/result.jsp?task=9c4f6a15087743f7a97907c3229c4711&view=cluster_details&protein=8972&show=true	https://gnps.ucsd.edu/ProteoSAFe/result.jsp?view=network_displayer&componentindex=-1&task=9c4f6a15087743f7a97907c3229c4711&show=true									8972	4		510.345	0	587.653
691			337.279	G3,G4	Okeania,Symploca		1942_027D9_RD9_01_15211.mzXML|1716_012E3_GE3_01_13654.mzXML|A1765_015E11_RE11_01_13970.mzXML	no matches	0	S155	no matches	0	no matches	0	no matches	0	1	no matches	0	no matches	0	0	4254	-1			0	0	3	7	0	0		https://gnps.ucsd.edu//ProteoSAFe/result.jsp?task=9c4f6a15087743f7a97907c3229c4711&view=cluster_details&protein=4254&show=true	https://gnps.ucsd.edu/ProteoSAFe/result.jsp?view=network_displayer&componentindex=-1&task=9c4f6a15087743f7a97907c3229c4711&show=true									4254	10		337.279	0	113.762
692			361.142	G3	Okeania		A1765_015E11_RE11_01_13970.mzXML	no matches	0	S185	no matches	0	no matches	0	no matches	0	1	no matches	0	no matches	0	0	4926	-1			0	0	2	0	0	0		https://gnps.ucsd.edu//ProteoSAFe/result.jsp?task=9c4f6a15087743f7a97907c3229c4711&view=cluster_details&protein=4926&show=true	https://gnps.ucsd.edu/ProteoSAFe/result.jsp?view=network_displayer&componentindex=-1&task=9c4f6a15087743f7a97907c3229c4711&show=true									4926	2		361.142	0	231.099
693			453.333	G4	Symploca		1716_012E3_GE3_01_13654.mzXML	no matches	0	S305	no matches	0	no matches	0	no matches	0	1	no matches	0	no matches	0	0	7661	-1			0	0	0	2	0	0		https://gnps.ucsd.edu//ProteoSAFe/result.jsp?task=9c4f6a15087743f7a97907c3229c4711&view=cluster_details&protein=7661&show=true	https://gnps.ucsd.edu/ProteoSAFe/result.jsp?view=network_displayer&componentindex=-1&task=9c4f6a15087743f7a97907c3229c4711&show=true									7661	2		453.333	0	696.543
694			649.461	G4	Symploca		1716_012E3_GE3_01_13654.mzXML	no matches	0	S605	no matches	0	no matches	0	no matches	0	1	no matches	0	no matches	0	0	11584	-1			0	0	0	2	0	0		https://gnps.ucsd.edu//ProteoSAFe/result.jsp?task=9c4f6a15087743f7a97907c3229c4711&view=cluster_details&protein=11584&show=true	https://gnps.ucsd.edu/ProteoSAFe/result.jsp?view=network_displayer&componentindex=-1&task=9c4f6a15087743f7a97907c3229c4711&show=true									11584	2		649.461	0	654.13
695			901.658	G2	Moorena		2035 cr_GD1_01_37757.mzXML	no matches	0	S908	no matches	0	no matches	0	no matches	0	1	no matches	0	no matches	0	0	14993	-1			0	6	0	0	0	0		https://gnps.ucsd.edu//ProteoSAFe/result.jsp?task=9c4f6a15087743f7a97907c3229c4711&view=cluster_details&protein=14993&show=true	https://gnps.ucsd.edu/ProteoSAFe/result.jsp?view=network_displayer&componentindex=-1&task=9c4f6a15087743f7a97907c3229c4711&show=true									14993	6		901.658	0	300.154
696			550.414	G2	Moorena		2103 cr_GE7_01_37775.mzXML	no matches	0	S442	no matches	0	no matches	0	no matches	0	1	no matches	0	no matches	0	0	9762	-1			0	2	0	0	0	0		https://gnps.ucsd.edu//ProteoSAFe/result.jsp?task=9c4f6a15087743f7a97907c3229c4711&view=cluster_details&protein=9762&show=true	https://gnps.ucsd.edu/ProteoSAFe/result.jsp?view=network_displayer&componentindex=-1&task=9c4f6a15087743f7a97907c3229c4711&show=true									9762	2		550.414	0	687.502
697			509.395	G4	Symploca		1716_012E3_GE3_01_13654.mzXML	no matches	0	S383	no matches	0	no matches	0	no matches	0	1	no matches	0	no matches	0	0	8930	-1			0	0	0	2	0	0		https://gnps.ucsd.edu//ProteoSAFe/result.jsp?task=9c4f6a15087743f7a97907c3229c4711&view=cluster_details&protein=8930&show=true	https://gnps.ucsd.edu/ProteoSAFe/result.jsp?view=network_displayer&componentindex=-1&task=9c4f6a15087743f7a97907c3229c4711&show=true									8930	2		509.395	0	406.005
698			1018.44	G2,G4	Moorena,Symploca		2035 cr_GD1_01_37757.mzXML|2080 cr_GE2_01_37770.mzXML	no matches	0	S1020	no matches	0	no matches	0	no matches	0	1	no matches	0	no matches	0	0	15858	-1			0	1	0	1	0	0		https://gnps.ucsd.edu//ProteoSAFe/result.jsp?task=9c4f6a15087743f7a97907c3229c4711&view=cluster_details&protein=15858&show=true	https://gnps.ucsd.edu/ProteoSAFe/result.jsp?view=network_displayer&componentindex=-1&task=9c4f6a15087743f7a97907c3229c4711&show=true									15858	2		1018.44	0	703.247
700			702.189	G4	Symploca		1716_012E3_GE3_01_13654.mzXML	no matches	0	S663	no matches	0	no matches	0	no matches	0	1	no matches	0	no matches	0	0	12361	-1			0	0	0	2	0	0		https://gnps.ucsd.edu//ProteoSAFe/result.jsp?task=9c4f6a15087743f7a97907c3229c4711&view=cluster_details&protein=12361&show=true	https://gnps.ucsd.edu/ProteoSAFe/result.jsp?view=network_displayer&componentindex=-1&task=9c4f6a15087743f7a97907c3229c4711&show=true									12361	2		702.189	0	601.459
701			408.325	G2	Moorena		2035 cr_GD1_01_37757.mzXML	no matches	0	S251	no matches	0	no matches	0	no matches	0	1	no matches	0	no matches	0	0	6279	-1			0	2	0	0	0	0		https://gnps.ucsd.edu//ProteoSAFe/result.jsp?task=9c4f6a15087743f7a97907c3229c4711&view=cluster_details&protein=6279&show=true	https://gnps.ucsd.edu/ProteoSAFe/result.jsp?view=network_displayer&componentindex=-1&task=9c4f6a15087743f7a97907c3229c4711&show=true									6279	2		408.325	0	511.308
702			849.689	G3	Okeania		A1765_015E11_RE11_01_13970.mzXML	no matches	0	S862	no matches	0	no matches	0	no matches	0	1	no matches	0	no matches	0	0	14493	-1			0	0	2	0	0	0		https://gnps.ucsd.edu//ProteoSAFe/result.jsp?task=9c4f6a15087743f7a97907c3229c4711&view=cluster_details&protein=14493&show=true	https://gnps.ucsd.edu/ProteoSAFe/result.jsp?view=network_displayer&componentindex=-1&task=9c4f6a15087743f7a97907c3229c4711&show=true									14493	2		849.689	0	512.254
703			381.297	G3	Okeania		1942_027D9_RD9_01_15211.mzXML|1952_028A5_GA5_01_15275.mzXML	no matches	0	S200	no matches	0	no matches	0	no matches	0	1	no matches	0	no matches	0	0	5550	-1			0	0	2	0	0	0		https://gnps.ucsd.edu//ProteoSAFe/result.jsp?task=9c4f6a15087743f7a97907c3229c4711&view=cluster_details&protein=5550&show=true	https://gnps.ucsd.edu/ProteoSAFe/result.jsp?view=network_displayer&componentindex=-1&task=9c4f6a15087743f7a97907c3229c4711&show=true									5550	2		381.297	0	689.243
704			744.323	G3	Okeania		A1765_015E11_RE11_01_13970.mzXML	no matches	0	S716	no matches	0	no matches	0	no matches	0	1	no matches	0	no matches	0	0	13043	-1			0	0	2	0	0	0		https://gnps.ucsd.edu//ProteoSAFe/result.jsp?task=9c4f6a15087743f7a97907c3229c4711&view=cluster_details&protein=13043&show=true	https://gnps.ucsd.edu/ProteoSAFe/result.jsp?view=network_displayer&componentindex=-1&task=9c4f6a15087743f7a97907c3229c4711&show=true									13043	2		744.323	0	257.183
705			419.24	G3,G4	Okeania,Symploca		1942_027D9_RD9_01_15211.mzXML|1716_012E3_GE3_01_13654.mzXML	no matches	0	S264	no matches	0	no matches	0	no matches	0	1	no matches	0	no matches	0	0	6601	-1			0	0	1	2	0	0		https://gnps.ucsd.edu//ProteoSAFe/result.jsp?task=9c4f6a15087743f7a97907c3229c4711&view=cluster_details&protein=6601&show=true	https://gnps.ucsd.edu/ProteoSAFe/result.jsp?view=network_displayer&componentindex=-1&task=9c4f6a15087743f7a97907c3229c4711&show=true									6601	3		419.24	0	364.915
706			883.654	G2	Moorena		2035 cr_GD1_01_37757.mzXML	no matches	0	S892	no matches	0	no matches	0	no matches	0	1	no matches	0	no matches	0	0	14855	-1			0	2	0	0	0	0		https://gnps.ucsd.edu//ProteoSAFe/result.jsp?task=9c4f6a15087743f7a97907c3229c4711&view=cluster_details&protein=14855&show=true	https://gnps.ucsd.edu/ProteoSAFe/result.jsp?view=network_displayer&componentindex=-1&task=9c4f6a15087743f7a97907c3229c4711&show=true									14855	2		883.654	0	499.163
707			817.507	G3	Okeania		1942_027D9_RD9_01_15211.mzXML	Glycerophospholipids	0.630952	32	Phosphatidylglycerols	0.630952	Organic compounds	1	Aliphatic acyclic compounds	0.630952	2	Glycerophosphoglycerols	0.630952	Lipids and lipid-like molecules	0.928571	0	14075	32			0	0	2	0	0	0		https://gnps.ucsd.edu//ProteoSAFe/result.jsp?task=9c4f6a15087743f7a97907c3229c4711&view=cluster_details&protein=14075&show=true	https://gnps.ucsd.edu/ProteoSAFe/result.jsp?view=network_displayer&componentindex=32&task=9c4f6a15087743f7a97907c3229c4711&show=true									14075	2		817.507	0	703.039
708			851.587	G3	Okeania		1952_028A5_GA5_01_15275.mzXML	Peptidomimetics	0.25	52	Cyclic depsipeptides	0.25	Organic compounds	1	Aliphatic heteromonocyclic compounds	0.333333	4	nan	0.416667	Lipids and lipid-like molecules	0.416667	0	14534	52			0	0	2	0	0	0		https://gnps.ucsd.edu//ProteoSAFe/result.jsp?task=9c4f6a15087743f7a97907c3229c4711&view=cluster_details&protein=14534&show=true	https://gnps.ucsd.edu/ProteoSAFe/result.jsp?view=network_displayer&componentindex=52&task=9c4f6a15087743f7a97907c3229c4711&show=true									14534	2		851.587	0	427.513
709			547.403	G2,G4	Moorena,Symploca		1716_012E3_GE3_01_13654.mzXML|2035 cr_GD1_01_37757.mzXML	no matches	0	S435	no matches	0	no matches	0	no matches	0	1	no matches	0	no matches	0	0	9704	-1			0	4	0	2	0	0		https://gnps.ucsd.edu//ProteoSAFe/result.jsp?task=9c4f6a15087743f7a97907c3229c4711&view=cluster_details&protein=9704&show=true	https://gnps.ucsd.edu/ProteoSAFe/result.jsp?view=network_displayer&componentindex=-1&task=9c4f6a15087743f7a97907c3229c4711&show=true									9704	6		547.403	0	456.898
711			687.43	G3	Okeania		1952_028A5_GA5_01_15275.mzXML	no matches	0	S646	no matches	0	no matches	0	no matches	0	1	no matches	0	no matches	0	0	12192	-1			0	0	2	0	0	0		https://gnps.ucsd.edu//ProteoSAFe/result.jsp?task=9c4f6a15087743f7a97907c3229c4711&view=cluster_details&protein=12192&show=true	https://gnps.ucsd.edu/ProteoSAFe/result.jsp?view=network_displayer&componentindex=-1&task=9c4f6a15087743f7a97907c3229c4711&show=true									12192	2		687.43	0	366.692
712			302.037	G3	Okeania		A1765_015E11_RE11_01_13970.mzXML	no matches	0	S124	no matches	0	no matches	0	no matches	0	1	no matches	0	no matches	0	0	3349	-1			0	0	3	0	0	0		https://gnps.ucsd.edu//ProteoSAFe/result.jsp?task=9c4f6a15087743f7a97907c3229c4711&view=cluster_details&protein=3349&show=true	https://gnps.ucsd.edu/ProteoSAFe/result.jsp?view=network_displayer&componentindex=-1&task=9c4f6a15087743f7a97907c3229c4711&show=true									3349	3		302.037	0	138.867
713			763.516	G1,G2,G4	Leptolyngbya,Moorena,Symploca		ISB03NOV94_8_C_GA6_01_37726.mzXML|2035 cr_GD1_01_37757.mzXML|2080 cr_GE2_01_37770.mzXML	no matches	0	S749	no matches	0	no matches	0	no matches	0	1	no matches	0	no matches	0	0	13352	-1			2	1	0	1	0	0		https://gnps.ucsd.edu//ProteoSAFe/result.jsp?task=9c4f6a15087743f7a97907c3229c4711&view=cluster_details&protein=13352&show=true	https://gnps.ucsd.edu/ProteoSAFe/result.jsp?view=network_displayer&componentindex=-1&task=9c4f6a15087743f7a97907c3229c4711&show=true									13352	4		763.516	0	703.529
714			967.506	G1,G2	Leptolyngbya,Moorena		ASI16JUL14_2_C_GA3_01_37723.mzXML|ISB03NOV94_8_C_GA6_01_37726.mzXML	Glycerophospholipids	0.285714	28	Phosphatidylinositols	0.285714	Organic compounds	1	Aromatic heteropolycyclic compounds	0.642857	2	Glycerophosphoinositols	0.285714	Lipids and lipid-like molecules	0.657143	0	15684	28			1	2	0	0	0	0		https://gnps.ucsd.edu//ProteoSAFe/result.jsp?task=9c4f6a15087743f7a97907c3229c4711&view=cluster_details&protein=15684&show=true	https://gnps.ucsd.edu/ProteoSAFe/result.jsp?view=network_displayer&componentindex=28&task=9c4f6a15087743f7a97907c3229c4711&show=true									15684	3		967.506	0	714.261
715			1025.27	G3	Okeania		1942_027D9_RD9_01_15211.mzXML|A1765_015E11_RE11_01_13970.mzXML	no matches	0	S1022	no matches	0	no matches	0	no matches	0	1	no matches	0	no matches	0	0	15873	-1			0	0	4	0	0	0		https://gnps.ucsd.edu//ProteoSAFe/result.jsp?task=9c4f6a15087743f7a97907c3229c4711&view=cluster_details&protein=15873&show=true	https://gnps.ucsd.edu/ProteoSAFe/result.jsp?view=network_displayer&componentindex=-1&task=9c4f6a15087743f7a97907c3229c4711&show=true									15873	4		1025.27	0	688.79
716			783.205	G3	Okeania		1942_027D9_RD9_01_15211.mzXML	no matches	0	S773	no matches	0	no matches	0	no matches	0	1	no matches	0	no matches	0	0	13629	-1			0	0	4	0	0	0		https://gnps.ucsd.edu//ProteoSAFe/result.jsp?task=9c4f6a15087743f7a97907c3229c4711&view=cluster_details&protein=13629&show=true	https://gnps.ucsd.edu/ProteoSAFe/result.jsp?view=network_displayer&componentindex=-1&task=9c4f6a15087743f7a97907c3229c4711&show=true									13629	4		783.205	0	692.86
717			190.349	G3,G4	Okeania,Symploca		1716_012E3_GE3_01_13654.mzXML|1952_028A5_GA5_01_15275.mzXML	no matches	0	S29	no matches	0	no matches	0	no matches	0	1	no matches	0	no matches	0	0	323	-1			0	0	1	1	0	0		https://gnps.ucsd.edu//ProteoSAFe/result.jsp?task=9c4f6a15087743f7a97907c3229c4711&view=cluster_details&protein=323&show=true	https://gnps.ucsd.edu/ProteoSAFe/result.jsp?view=network_displayer&componentindex=-1&task=9c4f6a15087743f7a97907c3229c4711&show=true									323	2		190.349	0	267.363
718			315.65	G3,G4	Okeania,Symploca		1942_027D9_RD9_01_15211.mzXML|A1837_020A11_GA11_01_14445.mzXML	no matches	0	S135	no matches	0	no matches	0	no matches	0	1	no matches	0	no matches	0	0	3709	-1			0	0	1	1	0	0		https://gnps.ucsd.edu//ProteoSAFe/result.jsp?task=9c4f6a15087743f7a97907c3229c4711&view=cluster_details&protein=3709&show=true	https://gnps.ucsd.edu/ProteoSAFe/result.jsp?view=network_displayer&componentindex=-1&task=9c4f6a15087743f7a97907c3229c4711&show=true									3709	2		315.65	0	128.242
720			655.306	G3	Okeania		A1765_015E11_RE11_01_13970.mzXML	no matches	0	S610	no matches	0	no matches	0	no matches	0	1	no matches	0	no matches	0	0	11646	-1			0	0	2	0	0	0		https://gnps.ucsd.edu//ProteoSAFe/result.jsp?task=9c4f6a15087743f7a97907c3229c4711&view=cluster_details&protein=11646&show=true	https://gnps.ucsd.edu/ProteoSAFe/result.jsp?view=network_displayer&componentindex=-1&task=9c4f6a15087743f7a97907c3229c4711&show=true									11646	2		655.306	0	241.07
721			939.556	G1,G2	Leptolyngbya,Moorena		ASI16JUL14_2_C_GA3_01_37723.mzXML|ISB03NOV94_8_C_GA6_01_37726.mzXML	no matches	0	S960	no matches	0	no matches	0	no matches	0	1	no matches	0	no matches	0	0	15341	-1			4	6	0	0	0	0		https://gnps.ucsd.edu//ProteoSAFe/result.jsp?task=9c4f6a15087743f7a97907c3229c4711&view=cluster_details&protein=15341&show=true	https://gnps.ucsd.edu/ProteoSAFe/result.jsp?view=network_displayer&componentindex=-1&task=9c4f6a15087743f7a97907c3229c4711&show=true									15341	10		939.556	0	685.945
722			772.922	G4	Symploca		A1837_020A11_GA11_01_14445.mzXML	no matches	0	S761	no matches	0	no matches	0	no matches	0	1	no matches	0	no matches	0	0	13488	-1			0	0	0	2	0	0		https://gnps.ucsd.edu//ProteoSAFe/result.jsp?task=9c4f6a15087743f7a97907c3229c4711&view=cluster_details&protein=13488&show=true	https://gnps.ucsd.edu/ProteoSAFe/result.jsp?view=network_displayer&componentindex=-1&task=9c4f6a15087743f7a97907c3229c4711&show=true									13488	2		772.922	0	662.703
723			943.734	G2	Moorena		2035 cr_GD1_01_37757.mzXML	no matches	0	S963	no matches	0	no matches	0	no matches	0	1	no matches	0	no matches	0	0	15377	-1			0	2	0	0	0	0		https://gnps.ucsd.edu//ProteoSAFe/result.jsp?task=9c4f6a15087743f7a97907c3229c4711&view=cluster_details&protein=15377&show=true	https://gnps.ucsd.edu/ProteoSAFe/result.jsp?view=network_displayer&componentindex=-1&task=9c4f6a15087743f7a97907c3229c4711&show=true									15377	2		943.734	0	394.584
724			1142.09	G4	Symploca		A1837_020A11_GA11_01_14445.mzXML	no matches	0	S1048	no matches	0	no matches	0	no matches	0	1	no matches	0	no matches	0	0	16002	-1			0	0	0	3	0	0		https://gnps.ucsd.edu//ProteoSAFe/result.jsp?task=9c4f6a15087743f7a97907c3229c4711&view=cluster_details&protein=16002&show=true	https://gnps.ucsd.edu/ProteoSAFe/result.jsp?view=network_displayer&componentindex=-1&task=9c4f6a15087743f7a97907c3229c4711&show=true									16002	3		1142.09	0	688.112
725			187.008	G3	Okeania		1942_027D9_RD9_01_15211.mzXML|A1765_015E11_RE11_01_13970.mzXML	no matches	0	S26	no matches	0	no matches	0	no matches	0	1	no matches	0	no matches	0	0	287	-1			0	0	2	0	0	0		https://gnps.ucsd.edu//ProteoSAFe/result.jsp?task=9c4f6a15087743f7a97907c3229c4711&view=cluster_details&protein=287&show=true	https://gnps.ucsd.edu/ProteoSAFe/result.jsp?view=network_displayer&componentindex=-1&task=9c4f6a15087743f7a97907c3229c4711&show=true									287	2		187.008	0	104.275
726			705.473	G3	Okeania		A1765_015E11_RE11_01_13970.mzXML	no matches	0	S668	no matches	0	no matches	0	no matches	0	1	no matches	0	no matches	0	0	12437	-1			0	0	2	0	0	0		https://gnps.ucsd.edu//ProteoSAFe/result.jsp?task=9c4f6a15087743f7a97907c3229c4711&view=cluster_details&protein=12437&show=true	https://gnps.ucsd.edu/ProteoSAFe/result.jsp?view=network_displayer&componentindex=-1&task=9c4f6a15087743f7a97907c3229c4711&show=true									12437	2		705.473	0	514.405
727			784.614	G3,G4	Okeania,Symploca		1716_012E3_GE3_01_13654.mzXML|A1765_015E11_RE11_01_13970.mzXML|A1837_020A11_GA11_01_14445.mzXML	Organooxygen compounds	0.0738706	33	Triterpene saponins	0.0487179	Organic compounds	0.423077	Aliphatic heteropolycyclic compounds	0.117399	26	Carbohydrates and carbohydrate conjugates	0.0738706	Lipids and lipid-like molecules	0.1663	0	13648	33			0	0	1	2	0	0		https://gnps.ucsd.edu//ProteoSAFe/result.jsp?task=9c4f6a15087743f7a97907c3229c4711&view=cluster_details&protein=13648&show=true	https://gnps.ucsd.edu/ProteoSAFe/result.jsp?view=network_displayer&componentindex=33&task=9c4f6a15087743f7a97907c3229c4711&show=true									13648	3		784.614	0	715.723
728			408.308	G3,G4	Okeania,Symploca		A1765_015E11_RE11_01_13970.mzXML|A1837_020A11_GA11_01_14445.mzXML	no matches	0	S250	no matches	0	no matches	0	no matches	0	1	no matches	0	no matches	0	0	6274	-1			0	0	1	1	0	0		https://gnps.ucsd.edu//ProteoSAFe/result.jsp?task=9c4f6a15087743f7a97907c3229c4711&view=cluster_details&protein=6274&show=true	https://gnps.ucsd.edu/ProteoSAFe/result.jsp?view=network_displayer&componentindex=-1&task=9c4f6a15087743f7a97907c3229c4711&show=true									6274	2		408.308	0	516.758
729			746.576	G1,G2	Leptolyngbya,Moorena		2103 cr_GE7_01_37775.mzXML|ISB03NOV94_8_C_GA6_01_37726.mzXML|2035 cr_GD1_01_37757.mzXML	Glycerophospholipids	0.297961	23	Phosphatidylethanolamines	0.120977	Organic compounds	0.655172	Aliphatic acyclic compounds	0.332444	29	Glycerophosphoethanolamines	0.169828	Lipids and lipid-like molecules	0.533525	0	13088	23			2	3	0	0	0	0		https://gnps.ucsd.edu//ProteoSAFe/result.jsp?task=9c4f6a15087743f7a97907c3229c4711&view=cluster_details&protein=13088&show=true	https://gnps.ucsd.edu/ProteoSAFe/result.jsp?view=network_displayer&componentindex=23&task=9c4f6a15087743f7a97907c3229c4711&show=true									13088	5		746.576	0	663.802
730			744.537	G1,G2,G4	Leptolyngbya,Moorena,Symploca		ASI16JUL14_2_C_GA3_01_37723.mzXML|ISB03NOV94_8_C_GA6_01_37726.mzXML|2035 cr_GD1_01_37757.mzXML|2080 cr_GE2_01_37770.mzXML	Steroids and steroid derivatives	0.142857	72	Cucurbitacin glycosides	0.0714286	Organic compounds	0.25	Aliphatic heteropolycyclic compounds	0.178571	4	Steroidal glycosides	0.142857	Lipids and lipid-like molecules	0.214286	0	13051	72			2	4	0	3	0	0		https://gnps.ucsd.edu//ProteoSAFe/result.jsp?task=9c4f6a15087743f7a97907c3229c4711&view=cluster_details&protein=13051&show=true	https://gnps.ucsd.edu/ProteoSAFe/result.jsp?view=network_displayer&componentindex=72&task=9c4f6a15087743f7a97907c3229c4711&show=true									13051	9		744.537	0	652.265
731			817.236	G2	Moorena		2103 cr_GE7_01_37775.mzXML	no matches	0	S811	no matches	0	no matches	0	no matches	0	1	no matches	0	no matches	0	0	14062	-1			0	4	0	0	0	0		https://gnps.ucsd.edu//ProteoSAFe/result.jsp?task=9c4f6a15087743f7a97907c3229c4711&view=cluster_details&protein=14062&show=true	https://gnps.ucsd.edu/ProteoSAFe/result.jsp?view=network_displayer&componentindex=-1&task=9c4f6a15087743f7a97907c3229c4711&show=true									14062	4		817.236	0	655.995
732			931.119	G4	Symploca		2080 cr_GE2_01_37770.mzXML	Carboxylic acids and derivatives	0.125	21	Peptides	0.125	Organic compounds	0.375	Aliphatic heteromonocyclic compounds	0.125	8	Amino acids, peptides, and analogues	0.125	Organic acids and derivatives	0.125	0	15256	21			0	0	0	2	0	0		https://gnps.ucsd.edu//ProteoSAFe/result.jsp?task=9c4f6a15087743f7a97907c3229c4711&view=cluster_details&protein=15256&show=true	https://gnps.ucsd.edu/ProteoSAFe/result.jsp?view=network_displayer&componentindex=21&task=9c4f6a15087743f7a97907c3229c4711&show=true									15256	2		931.119	0	668.519
733			258.278	G3	Okeania		1942_027D9_RD9_01_15211.mzXML	no matches	0	S86	no matches	0	no matches	0	no matches	0	1	no matches	0	no matches	0	0	1789	-1			0	0	2	0	0	0		https://gnps.ucsd.edu//ProteoSAFe/result.jsp?task=9c4f6a15087743f7a97907c3229c4711&view=cluster_details&protein=1789&show=true	https://gnps.ucsd.edu/ProteoSAFe/result.jsp?view=network_displayer&componentindex=-1&task=9c4f6a15087743f7a97907c3229c4711&show=true									1789	2		258.278	0	426.315
734			158.959	G3,G4	Okeania,Symploca		1942_027D9_RD9_01_15211.mzXML|A1837_020A11_GA11_01_14445.mzXML	Diazines	0.166667	22	Pyrimidinecarboxylic acids	0.166667	Organic compounds	0.166667	Aromatic heteromonocyclic compounds	0.166667	6	Pyrimidines and pyrimidine derivatives	0.166667	Organoheterocyclic compounds	0.166667	0	75	22			0	0	1	1	0	0		https://gnps.ucsd.edu//ProteoSAFe/result.jsp?task=9c4f6a15087743f7a97907c3229c4711&view=cluster_details&protein=75&show=true	https://gnps.ucsd.edu/ProteoSAFe/result.jsp?view=network_displayer&componentindex=22&task=9c4f6a15087743f7a97907c3229c4711&show=true									75	2		158.959	0	131.476
735			300.277	G3,G4	Okeania,Symploca		1942_027D9_RD9_01_15211.mzXML|1952_028A5_GA5_01_15275.mzXML|A1837_020A11_GA11_01_14445.mzXML	no matches	0	S120	no matches	0	no matches	0	no matches	0	1	no matches	0	no matches	0	0	3297	-1			0	0	3	1	0	0		https://gnps.ucsd.edu//ProteoSAFe/result.jsp?task=9c4f6a15087743f7a97907c3229c4711&view=cluster_details&protein=3297&show=true	https://gnps.ucsd.edu/ProteoSAFe/result.jsp?view=network_displayer&componentindex=-1&task=9c4f6a15087743f7a97907c3229c4711&show=true									3297	4		300.277	0	173.204
737			207.174	G3	Okeania		1942_027D9_RD9_01_15211.mzXML	no matches	0	S46	no matches	0	no matches	0	no matches	0	1	no matches	0	no matches	0	0	606	-1			0	0	2	0	0	0		https://gnps.ucsd.edu//ProteoSAFe/result.jsp?task=9c4f6a15087743f7a97907c3229c4711&view=cluster_details&protein=606&show=true	https://gnps.ucsd.edu/ProteoSAFe/result.jsp?view=network_displayer&componentindex=-1&task=9c4f6a15087743f7a97907c3229c4711&show=true									606	2		207.174	0	136.004
738			771.501	G2	Moorena		2103 cr_GE7_01_37775.mzXML	Glycerophospholipids	0.297961	23	Phosphatidylethanolamines	0.120977	Organic compounds	0.655172	Aliphatic acyclic compounds	0.332444	29	Glycerophosphoethanolamines	0.169828	Lipids and lipid-like molecules	0.533525	0	13478	23			0	3	0	0	0	0		https://gnps.ucsd.edu//ProteoSAFe/result.jsp?task=9c4f6a15087743f7a97907c3229c4711&view=cluster_details&protein=13478&show=true	https://gnps.ucsd.edu/ProteoSAFe/result.jsp?view=network_displayer&componentindex=23&task=9c4f6a15087743f7a97907c3229c4711&show=true									13478	3		771.501	0	594.313
739			675.04	G2	Moorena		2035 cr_GD1_01_37757.mzXML	no matches	0	S630	no matches	0	no matches	0	no matches	0	1	no matches	0	no matches	0	0	11894	-1			0	3	0	0	0	0		https://gnps.ucsd.edu//ProteoSAFe/result.jsp?task=9c4f6a15087743f7a97907c3229c4711&view=cluster_details&protein=11894&show=true	https://gnps.ucsd.edu/ProteoSAFe/result.jsp?view=network_displayer&componentindex=-1&task=9c4f6a15087743f7a97907c3229c4711&show=true									11894	3		675.04	0	310.36
740			200.082	G4	Symploca		A1837_020A11_GA11_01_14445.mzXML	no matches	0	S41	no matches	0	no matches	0	no matches	0	1	no matches	0	no matches	0	0	527	-1			0	0	0	2	0	0		https://gnps.ucsd.edu//ProteoSAFe/result.jsp?task=9c4f6a15087743f7a97907c3229c4711&view=cluster_details&protein=527&show=true	https://gnps.ucsd.edu/ProteoSAFe/result.jsp?view=network_displayer&componentindex=-1&task=9c4f6a15087743f7a97907c3229c4711&show=true									527	2		200.082	0	331.396
741			217.103	G3	Okeania		1942_027D9_RD9_01_15211.mzXML|1952_028A5_GA5_01_15275.mzXML	Fatty Acyls	0.333333	76	Fatty alcohols	0.333333	Organic compounds	0.5	Aliphatic acyclic compounds	0.5	2	Fatty alcohols	0.333333	Lipids and lipid-like molecules	0.333333	0	731	76			0	0	2	0	0	0		https://gnps.ucsd.edu//ProteoSAFe/result.jsp?task=9c4f6a15087743f7a97907c3229c4711&view=cluster_details&protein=731&show=true	https://gnps.ucsd.edu/ProteoSAFe/result.jsp?view=network_displayer&componentindex=76&task=9c4f6a15087743f7a97907c3229c4711&show=true									731	2		217.103	0	141.298
742			1068.54	G4	Symploca		1716_012E3_GE3_01_13654.mzXML	no matches	0	S1038	no matches	0	no matches	0	no matches	0	1	no matches	0	no matches	0	0	15949	-1			0	0	0	2	0	0		https://gnps.ucsd.edu//ProteoSAFe/result.jsp?task=9c4f6a15087743f7a97907c3229c4711&view=cluster_details&protein=15949&show=true	https://gnps.ucsd.edu/ProteoSAFe/result.jsp?view=network_displayer&componentindex=-1&task=9c4f6a15087743f7a97907c3229c4711&show=true									15949	2		1068.54	0	188.708
744			251.047	G4	Symploca		1716_012E3_GE3_01_13654.mzXML	no matches	0	S82	no matches	0	no matches	0	no matches	0	1	no matches	0	no matches	0	0	1543	-1			0	0	0	2	0	0		https://gnps.ucsd.edu//ProteoSAFe/result.jsp?task=9c4f6a15087743f7a97907c3229c4711&view=cluster_details&protein=1543&show=true	https://gnps.ucsd.edu/ProteoSAFe/result.jsp?view=network_displayer&componentindex=-1&task=9c4f6a15087743f7a97907c3229c4711&show=true									1543	2		251.047	0	508.635
745			830.576	G2,G4	Moorena,Symploca		ASI16JUL14_2_C_GA3_01_37723.mzXML|2035 cr_GD1_01_37757.mzXML|2080 cr_GE2_01_37770.mzXML	no matches	0	S826	no matches	0	no matches	0	no matches	0	1	no matches	0	no matches	0	0	14234	-1			0	2	0	1	0	0		https://gnps.ucsd.edu//ProteoSAFe/result.jsp?task=9c4f6a15087743f7a97907c3229c4711&view=cluster_details&protein=14234&show=true	https://gnps.ucsd.edu/ProteoSAFe/result.jsp?view=network_displayer&componentindex=-1&task=9c4f6a15087743f7a97907c3229c4711&show=true									14234	3		830.576	0	645.03
746			842.525	G3	Okeania		1952_028A5_GA5_01_15275.mzXML	Peptidomimetics	0.25	52	Cyclic depsipeptides	0.25	Organic compounds	1	Aliphatic heteromonocyclic compounds	0.333333	4	nan	0.416667	Lipids and lipid-like molecules	0.416667	0	14415	52			0	0	2	0	0	0		https://gnps.ucsd.edu//ProteoSAFe/result.jsp?task=9c4f6a15087743f7a97907c3229c4711&view=cluster_details&protein=14415&show=true	https://gnps.ucsd.edu/ProteoSAFe/result.jsp?view=network_displayer&componentindex=52&task=9c4f6a15087743f7a97907c3229c4711&show=true									14415	2		842.525	0	393.513
747			388.735	G3,G4	Okeania,Symploca		1942_027D9_RD9_01_15211.mzXML|1716_012E3_GE3_01_13654.mzXML|1952_028A5_GA5_01_15275.mzXML|A1837_020A11_GA11_01_14445.mzXML	no matches	0	S215	no matches	0	no matches	0	no matches	0	1	no matches	0	no matches	0	0	5741	-1			0	0	4	8	0	0		https://gnps.ucsd.edu//ProteoSAFe/result.jsp?task=9c4f6a15087743f7a97907c3229c4711&view=cluster_details&protein=5741&show=true	https://gnps.ucsd.edu/ProteoSAFe/result.jsp?view=network_displayer&componentindex=-1&task=9c4f6a15087743f7a97907c3229c4711&show=true									5741	12		388.735	0	642.332
748			258.278	G3	Okeania		1942_027D9_RD9_01_15211.mzXML	Organooxygen compounds	0.0914966	12	Acetals	0.0683673	Organic compounds	0.285714	Aliphatic acyclic compounds	0.142857	21	Ethers	0.0846939	Organic oxygen compounds	0.0914966	0	1792	12			0	0	2	0	0	0		https://gnps.ucsd.edu//ProteoSAFe/result.jsp?task=9c4f6a15087743f7a97907c3229c4711&view=cluster_details&protein=1792&show=true	https://gnps.ucsd.edu/ProteoSAFe/result.jsp?view=network_displayer&componentindex=12&task=9c4f6a15087743f7a97907c3229c4711&show=true									1792	2		258.278	0	376.599
749			1029.44	G3	Okeania		1942_027D9_RD9_01_15211.mzXML	no matches	0	S1024	no matches	0	no matches	0	no matches	0	1	no matches	0	no matches	0	0	15886	-1			0	0	2	0	0	0		https://gnps.ucsd.edu//ProteoSAFe/result.jsp?task=9c4f6a15087743f7a97907c3229c4711&view=cluster_details&protein=15886&show=true	https://gnps.ucsd.edu/ProteoSAFe/result.jsp?view=network_displayer&componentindex=-1&task=9c4f6a15087743f7a97907c3229c4711&show=true									15886	2		1029.44	0	597.99
750			903.563	G2,G4	Moorena,Symploca		2103 cr_GE7_01_37775.mzXML|2080 cr_GE2_01_37770.mzXML	Prenol lipids	0.375	81	Macrolides and analogues	0.25	Organic compounds	0.75	Aliphatic heteropolycyclic compounds	0.375	4	nan	0.25	Lipids and lipid-like molecules	0.375	0	15035	81			0	1	0	2	0	0		https://gnps.ucsd.edu//ProteoSAFe/result.jsp?task=9c4f6a15087743f7a97907c3229c4711&view=cluster_details&protein=15035&show=true	https://gnps.ucsd.edu/ProteoSAFe/result.jsp?view=network_displayer&componentindex=81&task=9c4f6a15087743f7a97907c3229c4711&show=true									15035	3		903.563	0	693.271
751			540.338	G3	Okeania		A1765_015E11_RE11_01_13970.mzXML	no matches	0	S427	no matches	0	no matches	0	no matches	0	1	no matches	0	no matches	0	0	9580	-1			0	0	2	0	0	0		https://gnps.ucsd.edu//ProteoSAFe/result.jsp?task=9c4f6a15087743f7a97907c3229c4711&view=cluster_details&protein=9580&show=true	https://gnps.ucsd.edu/ProteoSAFe/result.jsp?view=network_displayer&componentindex=-1&task=9c4f6a15087743f7a97907c3229c4711&show=true									9580	2		540.338	0	279.02
752			484.327	G4	Symploca		1716_012E3_GE3_01_13654.mzXML	no matches	0	S343	no matches	0	no matches	0	no matches	0	1	no matches	0	no matches	0	0	8318	-1			0	0	0	2	0	0		https://gnps.ucsd.edu//ProteoSAFe/result.jsp?task=9c4f6a15087743f7a97907c3229c4711&view=cluster_details&protein=8318&show=true	https://gnps.ucsd.edu/ProteoSAFe/result.jsp?view=network_displayer&componentindex=-1&task=9c4f6a15087743f7a97907c3229c4711&show=true									8318	2		484.327	0	429.549
753			1270.01	G2	Moorena		2103 cr_GE7_01_37775.mzXML	no matches	0	S1057	no matches	0	no matches	0	no matches	0	1	no matches	0	no matches	0	0	16057	-1			0	2	0	0	0	0		https://gnps.ucsd.edu//ProteoSAFe/result.jsp?task=9c4f6a15087743f7a97907c3229c4711&view=cluster_details&protein=16057&show=true	https://gnps.ucsd.edu/ProteoSAFe/result.jsp?view=network_displayer&componentindex=-1&task=9c4f6a15087743f7a97907c3229c4711&show=true									16057	2		1270.01	0	433.387
754			286.31	G4	Symploca		1716_012E3_GE3_01_13654.mzXML|A1837_020A11_GA11_01_14445.mzXML	no matches	0	S106	no matches	0	no matches	0	no matches	0	1	no matches	0	no matches	0	0	2809	-1			0	0	0	3	0	0		https://gnps.ucsd.edu//ProteoSAFe/result.jsp?task=9c4f6a15087743f7a97907c3229c4711&view=cluster_details&protein=2809&show=true	https://gnps.ucsd.edu/ProteoSAFe/result.jsp?view=network_displayer&componentindex=-1&task=9c4f6a15087743f7a97907c3229c4711&show=true									2809	3		286.31	0	603.53
755			189.163	G3	Okeania		1942_027D9_RD9_01_15211.mzXML	no matches	0	S28	no matches	0	no matches	0	no matches	0	1	no matches	0	no matches	0	0	315	-1			0	0	3	0	0	0		https://gnps.ucsd.edu//ProteoSAFe/result.jsp?task=9c4f6a15087743f7a97907c3229c4711&view=cluster_details&protein=315&show=true	https://gnps.ucsd.edu/ProteoSAFe/result.jsp?view=network_displayer&componentindex=-1&task=9c4f6a15087743f7a97907c3229c4711&show=true									315	3		189.163	0	116.1
756			653.543	G2,G4	Moorena,Symploca		ASI16JUL14_2_C_GA3_01_37723.mzXML|2035 cr_GD1_01_37757.mzXML|2080 cr_GE2_01_37770.mzXML	no matches	0	20	no matches	0	no matches	0	no matches	0	2	no matches	0	no matches	0	0	11633	20			0	2	0	1	0	0		https://gnps.ucsd.edu//ProteoSAFe/result.jsp?task=9c4f6a15087743f7a97907c3229c4711&view=cluster_details&protein=11633&show=true	https://gnps.ucsd.edu/ProteoSAFe/result.jsp?view=network_displayer&componentindex=20&task=9c4f6a15087743f7a97907c3229c4711&show=true									11633	3		653.543	0	660.964
757			651.316	G2	Moorena		2035 cr_GD1_01_37757.mzXML	Prenol lipids	0.348148	45	Porphyrins	0.103704	Organic compounds	1	Aromatic heteropolycyclic compounds	0.585185	3	nan	0.274074	Lipids and lipid-like molecules	0.348148	0	11616	45			0	2	0	0	0	0		https://gnps.ucsd.edu//ProteoSAFe/result.jsp?task=9c4f6a15087743f7a97907c3229c4711&view=cluster_details&protein=11616&show=true	https://gnps.ucsd.edu/ProteoSAFe/result.jsp?view=network_displayer&componentindex=45&task=9c4f6a15087743f7a97907c3229c4711&show=true									11616	2		651.316	0	523.819
758			207.174	G4	Symploca		1716_012E3_GE3_01_13654.mzXML	no matches	0	S50	no matches	0	no matches	0	no matches	0	1	no matches	0	no matches	0	0	620	-1			0	0	0	2	0	0		https://gnps.ucsd.edu//ProteoSAFe/result.jsp?task=9c4f6a15087743f7a97907c3229c4711&view=cluster_details&protein=620&show=true	https://gnps.ucsd.edu/ProteoSAFe/result.jsp?view=network_displayer&componentindex=-1&task=9c4f6a15087743f7a97907c3229c4711&show=true									620	2		207.174	0	105.899
759			901.814	G2	Moorena		2103 cr_GE7_01_37775.mzXML	Glycerophospholipids	0.12	14	Dimethylphosphatidylethanolamines	0.08	Organic compounds	0.4	Aromatic heteropolycyclic compounds	0.123	25	Glycerophosphoethanolamines	0.102857	Lipids and lipid-like molecules	0.315333	0	15009	14			0	2	0	0	0	0		https://gnps.ucsd.edu//ProteoSAFe/result.jsp?task=9c4f6a15087743f7a97907c3229c4711&view=cluster_details&protein=15009&show=true	https://gnps.ucsd.edu/ProteoSAFe/result.jsp?view=network_displayer&componentindex=14&task=9c4f6a15087743f7a97907c3229c4711&show=true									15009	2		901.814	0	690.413
760			466.534	G3	Okeania		1942_027D9_RD9_01_15211.mzXML|1952_028A5_GA5_01_15275.mzXML	no matches	0	S320	no matches	0	no matches	0	no matches	0	1	no matches	0	no matches	0	0	7963	-1			0	0	2	0	0	0		https://gnps.ucsd.edu//ProteoSAFe/result.jsp?task=9c4f6a15087743f7a97907c3229c4711&view=cluster_details&protein=7963&show=true	https://gnps.ucsd.edu/ProteoSAFe/result.jsp?view=network_displayer&componentindex=-1&task=9c4f6a15087743f7a97907c3229c4711&show=true									7963	2		466.534	0	716.163
762			394.229	G3	Okeania		A1765_015E11_RE11_01_13970.mzXML	no matches	0	S228	no matches	0	no matches	0	no matches	0	1	no matches	0	no matches	0	0	5923	-1			0	0	2	0	0	0		https://gnps.ucsd.edu//ProteoSAFe/result.jsp?task=9c4f6a15087743f7a97907c3229c4711&view=cluster_details&protein=5923&show=true	https://gnps.ucsd.edu/ProteoSAFe/result.jsp?view=network_displayer&componentindex=-1&task=9c4f6a15087743f7a97907c3229c4711&show=true									5923	2		394.229	0	365.506
763			773.516	G1,G4	Leptolyngbya,Symploca		ISB03NOV94_8_C_GA6_01_37726.mzXML|2080 cr_GE2_01_37770.mzXML	no matches	0	S763	no matches	0	no matches	0	no matches	0	1	no matches	0	no matches	0	0	13494	-1			2	0	0	2	0	0		https://gnps.ucsd.edu//ProteoSAFe/result.jsp?task=9c4f6a15087743f7a97907c3229c4711&view=cluster_details&protein=13494&show=true	https://gnps.ucsd.edu/ProteoSAFe/result.jsp?view=network_displayer&componentindex=-1&task=9c4f6a15087743f7a97907c3229c4711&show=true									13494	4		773.516	0	633.591
764			217.76	G3,G4	Okeania,Symploca		1716_012E3_GE3_01_13654.mzXML|1952_028A5_GA5_01_15275.mzXML	no matches	0	S55	no matches	0	no matches	0	no matches	0	1	no matches	0	no matches	0	0	751	-1			0	0	1	1	0	0		https://gnps.ucsd.edu//ProteoSAFe/result.jsp?task=9c4f6a15087743f7a97907c3229c4711&view=cluster_details&protein=751&show=true	https://gnps.ucsd.edu/ProteoSAFe/result.jsp?view=network_displayer&componentindex=-1&task=9c4f6a15087743f7a97907c3229c4711&show=true									751	2		217.76	0	114.069
765			347.182	G3	Okeania		1942_027D9_RD9_01_15211.mzXML	no matches	0	S170	no matches	0	no matches	0	no matches	0	1	no matches	0	no matches	0	0	4493	-1			0	0	2	0	0	0		https://gnps.ucsd.edu//ProteoSAFe/result.jsp?task=9c4f6a15087743f7a97907c3229c4711&view=cluster_details&protein=4493&show=true	https://gnps.ucsd.edu/ProteoSAFe/result.jsp?view=network_displayer&componentindex=-1&task=9c4f6a15087743f7a97907c3229c4711&show=true									4493	2		347.182	0	334.325
766			775.533	G1,G2	Leptolyngbya,Moorena		ASI16JUL14_2_C_GA3_01_37723.mzXML|ISB03NOV94_8_C_GA6_01_37726.mzXML|2103 cr_GE7_01_37775.mzXML	no matches	0	S767	no matches	0	no matches	0	no matches	0	1	no matches	0	no matches	0	0	13508	-1			1	3	0	0	0	0		https://gnps.ucsd.edu//ProteoSAFe/result.jsp?task=9c4f6a15087743f7a97907c3229c4711&view=cluster_details&protein=13508&show=true	https://gnps.ucsd.edu/ProteoSAFe/result.jsp?view=network_displayer&componentindex=-1&task=9c4f6a15087743f7a97907c3229c4711&show=true									13508	4		775.533	0	641.045
767			569.262	G2	Moorena		2103 cr_GE7_01_37775.mzXML	no matches	0	S489	no matches	0	no matches	0	no matches	0	1	no matches	0	no matches	0	0	10199	-1			0	5	0	0	0	0		https://gnps.ucsd.edu//ProteoSAFe/result.jsp?task=9c4f6a15087743f7a97907c3229c4711&view=cluster_details&protein=10199&show=true	https://gnps.ucsd.edu/ProteoSAFe/result.jsp?view=network_displayer&componentindex=-1&task=9c4f6a15087743f7a97907c3229c4711&show=true									10199	5		569.262	0	680.282
768			300.682	G4	Symploca		1716_012E3_GE3_01_13654.mzXML	no matches	0	S118	no matches	0	no matches	0	no matches	0	1	no matches	0	no matches	0	0	3294	-1			0	0	0	5	0	0		https://gnps.ucsd.edu//ProteoSAFe/result.jsp?task=9c4f6a15087743f7a97907c3229c4711&view=cluster_details&protein=3294&show=true	https://gnps.ucsd.edu/ProteoSAFe/result.jsp?view=network_displayer&componentindex=-1&task=9c4f6a15087743f7a97907c3229c4711&show=true									3294	5		300.682	0	222.888
769			490.119	G3	Okeania		1952_028A5_GA5_01_15275.mzXML	Prenol lipids	0.114286	1	Depsipeptides	0.0571429	Organic compounds	0.666667	Aliphatic heteromonocyclic compounds	0.184127	6	nan	0.131217	Lipids and lipid-like molecules	0.169841	0	8446	1			0	0	4	0	0	0		https://gnps.ucsd.edu//ProteoSAFe/result.jsp?task=9c4f6a15087743f7a97907c3229c4711&view=cluster_details&protein=8446&show=true	https://gnps.ucsd.edu/ProteoSAFe/result.jsp?view=network_displayer&componentindex=1&task=9c4f6a15087743f7a97907c3229c4711&show=true									8446	4		490.119	0	233.194
770			928.596	G2	Moorena		2103 cr_GE7_01_37775.mzXML	Glycerophospholipids	0.297961	23	Phosphatidylethanolamines	0.120977	Organic compounds	0.655172	Aliphatic acyclic compounds	0.332444	29	Glycerophosphoethanolamines	0.169828	Lipids and lipid-like molecules	0.533525	0	15240	23			0	2	0	0	0	0		https://gnps.ucsd.edu//ProteoSAFe/result.jsp?task=9c4f6a15087743f7a97907c3229c4711&view=cluster_details&protein=15240&show=true	https://gnps.ucsd.edu/ProteoSAFe/result.jsp?view=network_displayer&componentindex=23&task=9c4f6a15087743f7a97907c3229c4711&show=true									15240	2		928.596	0	546.246
772			657.537	G1,G2,G4	Leptolyngbya,Moorena,Symploca		ASI16JUL14_2_C_GA3_01_37723.mzXML|ISB03NOV94_8_C_GA6_01_37726.mzXML|2035 cr_GD1_01_37757.mzXML|2080 cr_GE2_01_37770.mzXML|2103 cr_GE7_01_37775.mzXML	no matches	0	S613	no matches	0	no matches	0	no matches	0	1	no matches	0	no matches	0	0	11657	-1			4	11	0	5	0	0		https://gnps.ucsd.edu//ProteoSAFe/result.jsp?task=9c4f6a15087743f7a97907c3229c4711&view=cluster_details&protein=11657&show=true	https://gnps.ucsd.edu/ProteoSAFe/result.jsp?view=network_displayer&componentindex=-1&task=9c4f6a15087743f7a97907c3229c4711&show=true									11657	20		657.537	0	658.742
774			844.113	G2	Moorena		2103 cr_GE7_01_37775.mzXML	no matches	0	S855	no matches	0	no matches	0	no matches	0	1	no matches	0	no matches	0	0	14438	-1			0	2	0	0	0	0		https://gnps.ucsd.edu//ProteoSAFe/result.jsp?task=9c4f6a15087743f7a97907c3229c4711&view=cluster_details&protein=14438&show=true	https://gnps.ucsd.edu/ProteoSAFe/result.jsp?view=network_displayer&componentindex=-1&task=9c4f6a15087743f7a97907c3229c4711&show=true									14438	2		844.113	0	724.376
775			502.496	G3	Okeania		A1765_015E11_RE11_01_13970.mzXML	no matches	0	S366	no matches	0	no matches	0	no matches	0	1	no matches	0	no matches	0	0	8741	-1			0	0	3	0	0	0		https://gnps.ucsd.edu//ProteoSAFe/result.jsp?task=9c4f6a15087743f7a97907c3229c4711&view=cluster_details&protein=8741&show=true	https://gnps.ucsd.edu/ProteoSAFe/result.jsp?view=network_displayer&componentindex=-1&task=9c4f6a15087743f7a97907c3229c4711&show=true									8741	3		502.496	0	735.84
776			683.436	G3	Okeania		A1765_015E11_RE11_01_13970.mzXML	no matches	0	S641	no matches	0	no matches	0	no matches	0	1	no matches	0	no matches	0	0	12055	-1			0	0	4	0	0	0		https://gnps.ucsd.edu//ProteoSAFe/result.jsp?task=9c4f6a15087743f7a97907c3229c4711&view=cluster_details&protein=12055&show=true	https://gnps.ucsd.edu/ProteoSAFe/result.jsp?view=network_displayer&componentindex=-1&task=9c4f6a15087743f7a97907c3229c4711&show=true									12055	4		683.436	0	360.86
777			543.371	G2	Moorena		2103 cr_GE7_01_37775.mzXML	no matches	0	S431	no matches	0	no matches	0	no matches	0	1	no matches	0	no matches	0	0	9623	-1			0	2	0	0	0	0		https://gnps.ucsd.edu//ProteoSAFe/result.jsp?task=9c4f6a15087743f7a97907c3229c4711&view=cluster_details&protein=9623&show=true	https://gnps.ucsd.edu/ProteoSAFe/result.jsp?view=network_displayer&componentindex=-1&task=9c4f6a15087743f7a97907c3229c4711&show=true									9623	2		543.371	0	404.564
778			218.528	G3,G4	Okeania,Symploca		1952_028A5_GA5_01_15275.mzXML|A1837_020A11_GA11_01_14445.mzXML	no matches	0	S56	no matches	0	no matches	0	no matches	0	1	no matches	0	no matches	0	0	775	-1			0	0	1	1	0	0		https://gnps.ucsd.edu//ProteoSAFe/result.jsp?task=9c4f6a15087743f7a97907c3229c4711&view=cluster_details&protein=775&show=true	https://gnps.ucsd.edu/ProteoSAFe/result.jsp?view=network_displayer&componentindex=-1&task=9c4f6a15087743f7a97907c3229c4711&show=true									775	2		218.528	0	122.661
780			213.922	G3,G4	Okeania,Symploca		1952_028A5_GA5_01_15275.mzXML|A1837_020A11_GA11_01_14445.mzXML	no matches	0	S53	no matches	0	no matches	0	no matches	0	1	no matches	0	no matches	0	0	685	-1			0	0	3	1	0	0		https://gnps.ucsd.edu//ProteoSAFe/result.jsp?task=9c4f6a15087743f7a97907c3229c4711&view=cluster_details&protein=685&show=true	https://gnps.ucsd.edu/ProteoSAFe/result.jsp?view=network_displayer&componentindex=-1&task=9c4f6a15087743f7a97907c3229c4711&show=true									685	4		213.922	0	119.728
781			869.326	G1,G2	Leptolyngbya,Moorena		ASI16JUL14_2_C_GA3_01_37723.mzXML|ISB03NOV94_8_C_GA6_01_37726.mzXML	no matches	0	S876	no matches	0	no matches	0	no matches	0	1	no matches	0	no matches	0	0	14694	-1			1	3	0	0	0	0		https://gnps.ucsd.edu//ProteoSAFe/result.jsp?task=9c4f6a15087743f7a97907c3229c4711&view=cluster_details&protein=14694&show=true	https://gnps.ucsd.edu/ProteoSAFe/result.jsp?view=network_displayer&componentindex=-1&task=9c4f6a15087743f7a97907c3229c4711&show=true									14694	4		869.326	0	682.38
782			313.176	G3	Okeania		1942_027D9_RD9_01_15211.mzXML	no matches	0	S133	no matches	0	no matches	0	no matches	0	1	no matches	0	no matches	0	0	3651	-1			0	0	2	0	0	0		https://gnps.ucsd.edu//ProteoSAFe/result.jsp?task=9c4f6a15087743f7a97907c3229c4711&view=cluster_details&protein=3651&show=true	https://gnps.ucsd.edu/ProteoSAFe/result.jsp?view=network_displayer&componentindex=-1&task=9c4f6a15087743f7a97907c3229c4711&show=true									3651	2		313.176	0	289.562
783			896.798	G3	Okeania		1952_028A5_GA5_01_15275.mzXML	no matches	0	S904	no matches	0	no matches	0	no matches	0	1	no matches	0	no matches	0	0	14961	-1			0	0	2	0	0	0		https://gnps.ucsd.edu//ProteoSAFe/result.jsp?task=9c4f6a15087743f7a97907c3229c4711&view=cluster_details&protein=14961&show=true	https://gnps.ucsd.edu/ProteoSAFe/result.jsp?view=network_displayer&componentindex=-1&task=9c4f6a15087743f7a97907c3229c4711&show=true									14961	2		896.798	0	725.9
784			728.788	G3,G4	Okeania,Symploca		1952_028A5_GA5_01_15275.mzXML|A1765_015E11_RE11_01_13970.mzXML|A1837_020A11_GA11_01_14445.mzXML	Organooxygen compounds	0.0738706	33	Triterpene saponins	0.0487179	Organic compounds	0.423077	Aliphatic heteropolycyclic compounds	0.117399	26	Carbohydrates and carbohydrate conjugates	0.0738706	Lipids and lipid-like molecules	0.1663	0	12852	33			0	0	3	2	0	0		https://gnps.ucsd.edu//ProteoSAFe/result.jsp?task=9c4f6a15087743f7a97907c3229c4711&view=cluster_details&protein=12852&show=true	https://gnps.ucsd.edu/ProteoSAFe/result.jsp?view=network_displayer&componentindex=33&task=9c4f6a15087743f7a97907c3229c4711&show=true									12852	5		728.788	0	641.589
786			189.164	G3,G4	Okeania,Symploca		1716_012E3_GE3_01_13654.mzXML|1952_028A5_GA5_01_15275.mzXML	no matches	0	S32	no matches	0	no matches	0	no matches	0	1	no matches	0	no matches	0	0	330	-1			0	0	1	1	0	0		https://gnps.ucsd.edu//ProteoSAFe/result.jsp?task=9c4f6a15087743f7a97907c3229c4711&view=cluster_details&protein=330&show=true	https://gnps.ucsd.edu/ProteoSAFe/result.jsp?view=network_displayer&componentindex=-1&task=9c4f6a15087743f7a97907c3229c4711&show=true									330	2		189.164	0	240.832
788			879.447	G3	Okeania		1942_027D9_RD9_01_15211.mzXML	no matches	0	S888	no matches	0	no matches	0	no matches	0	1	no matches	0	no matches	0	0	14812	-1			0	0	2	0	0	0		https://gnps.ucsd.edu//ProteoSAFe/result.jsp?task=9c4f6a15087743f7a97907c3229c4711&view=cluster_details&protein=14812&show=true	https://gnps.ucsd.edu/ProteoSAFe/result.jsp?view=network_displayer&componentindex=-1&task=9c4f6a15087743f7a97907c3229c4711&show=true									14812	2		879.447	0	726.125
789			173.858	G3,G4	Okeania,Symploca		1716_012E3_GE3_01_13654.mzXML|A1765_015E11_RE11_01_13970.mzXML	no matches	0	S13	no matches	0	no matches	0	no matches	0	1	no matches	0	no matches	0	0	135	-1			0	0	1	1	0	0		https://gnps.ucsd.edu//ProteoSAFe/result.jsp?task=9c4f6a15087743f7a97907c3229c4711&view=cluster_details&protein=135&show=true	https://gnps.ucsd.edu/ProteoSAFe/result.jsp?view=network_displayer&componentindex=-1&task=9c4f6a15087743f7a97907c3229c4711&show=true									135	2		173.858	0	151.557
790			463.278	G3,G4	Okeania,Symploca		1716_012E3_GE3_01_13654.mzXML|A1765_015E11_RE11_01_13970.mzXML	Carboxylic acids and derivatives	0.25	36	Delta amino acids and derivatives	0.166667	Organic compounds	0.5	Aromatic heteromonocyclic compounds	0.25	2	Amino acids, peptides, and analogues	0.25	Organic acids and derivatives	0.25	0	7859	36			0	0	4	1	0	0		https://gnps.ucsd.edu//ProteoSAFe/result.jsp?task=9c4f6a15087743f7a97907c3229c4711&view=cluster_details&protein=7859&show=true	https://gnps.ucsd.edu/ProteoSAFe/result.jsp?view=network_displayer&componentindex=36&task=9c4f6a15087743f7a97907c3229c4711&show=true									7859	5		463.278	0	356.215
791			394.347	G4	Symploca		1716_012E3_GE3_01_13654.mzXML	no matches	0	S229	no matches	0	no matches	0	no matches	0	1	no matches	0	no matches	0	0	5933	-1			0	0	0	2	0	0		https://gnps.ucsd.edu//ProteoSAFe/result.jsp?task=9c4f6a15087743f7a97907c3229c4711&view=cluster_details&protein=5933&show=true	https://gnps.ucsd.edu/ProteoSAFe/result.jsp?view=network_displayer&componentindex=-1&task=9c4f6a15087743f7a97907c3229c4711&show=true									5933	2		394.347	0	672.895
792			547.307	G4	Symploca		1716_012E3_GE3_01_13654.mzXML	no matches	0	S434	no matches	0	no matches	0	no matches	0	1	no matches	0	no matches	0	0	9700	-1			0	0	0	2	0	0		https://gnps.ucsd.edu//ProteoSAFe/result.jsp?task=9c4f6a15087743f7a97907c3229c4711&view=cluster_details&protein=9700&show=true	https://gnps.ucsd.edu/ProteoSAFe/result.jsp?view=network_displayer&componentindex=-1&task=9c4f6a15087743f7a97907c3229c4711&show=true									9700	2		547.307	0	201.972
793			297.279	G4	Symploca		1716_012E3_GE3_01_13654.mzXML	no matches	0	S117	no matches	0	no matches	0	no matches	0	1	no matches	0	no matches	0	0	3235	-1			0	0	0	2	0	0		https://gnps.ucsd.edu//ProteoSAFe/result.jsp?task=9c4f6a15087743f7a97907c3229c4711&view=cluster_details&protein=3235&show=true	https://gnps.ucsd.edu/ProteoSAFe/result.jsp?view=network_displayer&componentindex=-1&task=9c4f6a15087743f7a97907c3229c4711&show=true									3235	2		297.279	0	426.702
794			403.245	G4	Symploca		1716_012E3_GE3_01_13654.mzXML	no matches	0	S244	no matches	0	no matches	0	no matches	0	1	no matches	0	no matches	0	0	6181	-1			0	0	0	2	0	0		https://gnps.ucsd.edu//ProteoSAFe/result.jsp?task=9c4f6a15087743f7a97907c3229c4711&view=cluster_details&protein=6181&show=true	https://gnps.ucsd.edu/ProteoSAFe/result.jsp?view=network_displayer&componentindex=-1&task=9c4f6a15087743f7a97907c3229c4711&show=true									6181	2		403.245	0	339.688
795			565.371	G3	Okeania		A1765_015E11_RE11_01_13970.mzXML	Steroids and steroid derivatives	0.5	118	14-alpha-methylsteroids	0.5	Organic compounds	1	Aromatic homopolycyclic compounds	0.5	2	14-alpha-methylsteroids	0.5	Lipids and lipid-like molecules	0.75	0	10135	118			0	0	5	0	0	0		https://gnps.ucsd.edu//ProteoSAFe/result.jsp?task=9c4f6a15087743f7a97907c3229c4711&view=cluster_details&protein=10135&show=true	https://gnps.ucsd.edu/ProteoSAFe/result.jsp?view=network_displayer&componentindex=118&task=9c4f6a15087743f7a97907c3229c4711&show=true									10135	5		565.371	0	405.973
796			392.226	G3	Okeania		1942_027D9_RD9_01_15211.mzXML	no matches	0	S218	no matches	0	no matches	0	no matches	0	1	no matches	0	no matches	0	0	5845	-1			0	0	2	0	0	0		https://gnps.ucsd.edu//ProteoSAFe/result.jsp?task=9c4f6a15087743f7a97907c3229c4711&view=cluster_details&protein=5845&show=true	https://gnps.ucsd.edu/ProteoSAFe/result.jsp?view=network_displayer&componentindex=-1&task=9c4f6a15087743f7a97907c3229c4711&show=true									5845	2		392.226	0	236.907
797			466.319	G4	Symploca		1716_012E3_GE3_01_13654.mzXML	no matches	0	S319	no matches	0	no matches	0	no matches	0	1	no matches	0	no matches	0	0	7923	-1			0	0	0	2	0	0		https://gnps.ucsd.edu//ProteoSAFe/result.jsp?task=9c4f6a15087743f7a97907c3229c4711&view=cluster_details&protein=7923&show=true	https://gnps.ucsd.edu/ProteoSAFe/result.jsp?view=network_displayer&componentindex=-1&task=9c4f6a15087743f7a97907c3229c4711&show=true									7923	2		466.319	0	596.564
798			543.295	G4	Symploca		1716_012E3_GE3_01_13654.mzXML	no matches	0	S430	no matches	0	no matches	0	no matches	0	1	no matches	0	no matches	0	0	9622	-1			0	0	0	2	0	0		https://gnps.ucsd.edu//ProteoSAFe/result.jsp?task=9c4f6a15087743f7a97907c3229c4711&view=cluster_details&protein=9622&show=true	https://gnps.ucsd.edu/ProteoSAFe/result.jsp?view=network_displayer&componentindex=-1&task=9c4f6a15087743f7a97907c3229c4711&show=true									9622	2		543.295	0	367.964
799			529.374	G3	Okeania		A1765_015E11_RE11_01_13970.mzXML	Prenol lipids	0.481647	11	Triterpenoids	0.19246	Organic compounds	0.875	Aliphatic heteropolycyclic compounds	0.241071	8	Triterpenoids	0.19246	Lipids and lipid-like molecules	0.696429	0	9373	11			0	0	2	0	0	0		https://gnps.ucsd.edu//ProteoSAFe/result.jsp?task=9c4f6a15087743f7a97907c3229c4711&view=cluster_details&protein=9373&show=true	https://gnps.ucsd.edu/ProteoSAFe/result.jsp?view=network_displayer&componentindex=11&task=9c4f6a15087743f7a97907c3229c4711&show=true									9373	2		529.374	0	376.642
800			333.279	G4	Symploca		1716_012E3_GE3_01_13654.mzXML	no matches	0	S153	no matches	0	no matches	0	no matches	0	1	no matches	0	no matches	0	0	4198	-1			0	0	0	2	0	0		https://gnps.ucsd.edu//ProteoSAFe/result.jsp?task=9c4f6a15087743f7a97907c3229c4711&view=cluster_details&protein=4198&show=true	https://gnps.ucsd.edu/ProteoSAFe/result.jsp?view=network_displayer&componentindex=-1&task=9c4f6a15087743f7a97907c3229c4711&show=true									4198	2		333.279	0	598.352
803			226.951	G3,G4	Okeania,Symploca		1952_028A5_GA5_01_15275.mzXML|A1837_020A11_GA11_01_14445.mzXML	no matches	0	S64	no matches	0	no matches	0	no matches	0	1	no matches	0	no matches	0	0	938	-1			0	0	1	1	0	0		https://gnps.ucsd.edu//ProteoSAFe/result.jsp?task=9c4f6a15087743f7a97907c3229c4711&view=cluster_details&protein=938&show=true	https://gnps.ucsd.edu/ProteoSAFe/result.jsp?view=network_displayer&componentindex=-1&task=9c4f6a15087743f7a97907c3229c4711&show=true									938	2		226.951	0	381.378
805			617.531	G4	Symploca		1716_012E3_GE3_01_13654.mzXML	no matches	0	S560	no matches	0	no matches	0	no matches	0	1	no matches	0	no matches	0	0	10971	-1			0	0	0	3	0	0		https://gnps.ucsd.edu//ProteoSAFe/result.jsp?task=9c4f6a15087743f7a97907c3229c4711&view=cluster_details&protein=10971&show=true	https://gnps.ucsd.edu/ProteoSAFe/result.jsp?view=network_displayer&componentindex=-1&task=9c4f6a15087743f7a97907c3229c4711&show=true									10971	3		617.531	0	453.894
806			508.578	G3,G4	Okeania,Symploca		1952_028A5_GA5_01_15275.mzXML|A1837_020A11_GA11_01_14445.mzXML	no matches	0	S380	no matches	0	no matches	0	no matches	0	1	no matches	0	no matches	0	0	8875	-1			0	0	1	1	0	0		https://gnps.ucsd.edu//ProteoSAFe/result.jsp?task=9c4f6a15087743f7a97907c3229c4711&view=cluster_details&protein=8875&show=true	https://gnps.ucsd.edu/ProteoSAFe/result.jsp?view=network_displayer&componentindex=-1&task=9c4f6a15087743f7a97907c3229c4711&show=true									8875	2		508.578	0	626.325
807			924.567	G2	Moorena		ASI16JUL14_2_C_GA3_01_37723.mzXML|2103 cr_GE7_01_37775.mzXML	no matches	0	S935	no matches	0	no matches	0	no matches	0	1	no matches	0	no matches	0	0	15210	-1			0	2	0	0	0	0		https://gnps.ucsd.edu//ProteoSAFe/result.jsp?task=9c4f6a15087743f7a97907c3229c4711&view=cluster_details&protein=15210&show=true	https://gnps.ucsd.edu/ProteoSAFe/result.jsp?view=network_displayer&componentindex=-1&task=9c4f6a15087743f7a97907c3229c4711&show=true									15210	2		924.567	0	676.648
808			673.301	G4	Symploca		1716_012E3_GE3_01_13654.mzXML	no matches	0	S629	no matches	0	no matches	0	no matches	0	1	no matches	0	no matches	0	0	11884	-1			0	0	0	2	0	0		https://gnps.ucsd.edu//ProteoSAFe/result.jsp?task=9c4f6a15087743f7a97907c3229c4711&view=cluster_details&protein=11884&show=true	https://gnps.ucsd.edu/ProteoSAFe/result.jsp?view=network_displayer&componentindex=-1&task=9c4f6a15087743f7a97907c3229c4711&show=true									11884	2		673.301	0	601.024
809			562.352	G3	Okeania		A1765_015E11_RE11_01_13970.mzXML	no matches	0	S471	no matches	0	no matches	0	no matches	0	1	no matches	0	no matches	0	0	10082	-1			0	0	2	0	0	0		https://gnps.ucsd.edu//ProteoSAFe/result.jsp?task=9c4f6a15087743f7a97907c3229c4711&view=cluster_details&protein=10082&show=true	https://gnps.ucsd.edu/ProteoSAFe/result.jsp?view=network_displayer&componentindex=-1&task=9c4f6a15087743f7a97907c3229c4711&show=true									10082	2		562.352	0	275.505
810			458.324	G3	Okeania		1952_028A5_GA5_01_15275.mzXML	no matches	0	S310	no matches	0	no matches	0	no matches	0	1	no matches	0	no matches	0	0	7763	-1			0	0	2	0	0	0		https://gnps.ucsd.edu//ProteoSAFe/result.jsp?task=9c4f6a15087743f7a97907c3229c4711&view=cluster_details&protein=7763&show=true	https://gnps.ucsd.edu/ProteoSAFe/result.jsp?view=network_displayer&componentindex=-1&task=9c4f6a15087743f7a97907c3229c4711&show=true									7763	2		458.324	0	379.716
[truncated: 714 more rows]
[truncated: 6 more columns]

## Sheet: Sheet3
	Genome ID	Taxa ID	# of BGCs
1	JAAHHY01	Moorena	68		Notes:
2	JAAHHQ01	Moorena	66		"ID" stands for "identifier"
3	JAAHHS01	Moorena	58		"#" stands for "the number".
[truncated: 627 more rows]
